# Supplementary material for: Landscape genomics of the streamside salamander: Implications for species management in the face of environmental change
Source: Evol Appl. 2022 Jan 25;15(2):220–36. doi: 10.1111/eva.13321 (PMC8867708; doi:10.1111/eva.13321)
Supplement: Supplementary file 2 — Appendix S2 [file EVA-15-220-s001.xlsx]

## Sheet: Contents
	APPENDIX 2: Candidate genes
	CONTENTS
	Item	Description
	Table S11	Table S11. BLAST results for mRNA sequences predicted from uncharacterized A. mexicanum gene models (i.e., those not assigned gene symbols) that mapped near significant SNPs in tests for selection.
	Table S12	Table S12. Genes that mapped near significant SNPs in tests for selection. SNP coordinates are referenced against the A. mexicanum genome. Distances between the SNPs and genes are provided. GO terms were obtained from Xenbase.org. The tests for selection that identified a given SNP as significant are indicated.

## Sheet: table_s11
gene_id	chrom	snp_start	snp_end	gene_start	gene_end	subject acc.ver	% identity	alignment length	mismatches	gap opens	q. start	q. end	s. start	s. end	evalue	bit score	gene_symbol
AMEXTC_0340000132622_LOC100562262	chr1P	99979167	99979168	99587223	99966390	XM_029580387.1	82.18	1055	151	14	2606	3656	1467	446	0	872	GNB2
mRNA00095	chr1P	337065864	337065865	336823543	336824545	NA	NA	NA	NA	NA	NA	NA	NA	NA	NA	NA	NA
AMEXTC_0340000047446_LOC107593588	chr1P	725465688	725465689	724697049	724773708	NA	NA	NA	NA	NA	NA	NA	NA	NA	NA	NA	NA
AMEXTC_0340000082746_peptidylaminoacyl-L/D-isomerase	chr1P	1108386519	1108386520	1109555720	1109563619	NA	NA	NA	NA	NA	NA	NA	NA	NA	NA	NA	NA
AMEXTC_0340000125132_LOC102461666	chr1P	1118357223	1118357224	1117502314	1117502812	NA	NA	NA	NA	NA	NA	NA	NA	NA	NA	NA	NA
AMEXTC_0340000229014_LOC106542827	chr1P	1162315233	1162315234	1162183138	1162363025	NA	NA	NA	NA	NA	NA	NA	NA	NA	NA	NA	NA
AMEXTC_0340000125425_LOC108697291	chr1P	1176225334	1176225335	1176130477	1176286238	NA	NA	NA	NA	NA	NA	NA	NA	NA	NA	NA	NA
AMEXTC_0340000240820_LOC108712374	chr1P	1197922963	1197922964	1198248637	1198249282	NA	NA	NA	NA	NA	NA	NA	NA	NA	NA	NA	NA
AMEXTC_0340000227186_LOC100496795	chr1P	1245554634	1245554635	1245688815	1245705885	NA	NA	NA	NA	NA	NA	NA	NA	NA	NA	NA	NA
AMEXTC_0340000021923_hypothetical	chr1P	1430642049	1430642050	1430680851	1430681755	NA	NA	NA	NA	NA	NA	NA	NA	NA	NA	NA	NA
AMEXTC_0340000021923_hypothetical	chr1P	1430844400	1430844401	1430680851	1430681755	NA	NA	NA	NA	NA	NA	NA	NA	NA	NA	NA	NA
AMEXTC_0340000102444_LOC106702552	chr1Q	100067477	100067478	97892841	97893734	NA	NA	NA	NA	NA	NA	NA	NA	NA	NA	NA	NA
AMEXTC_0340000215912_LOC108697657	chr1Q	204556133	204556134	204508712	204665521	NA	NA	NA	NA	NA	NA	NA	NA	NA	NA	NA	NA
AMEXTC_0340000063823_LOC105931704	chr1Q	204878140	204878141	204796161	204829389	NA	NA	NA	NA	NA	NA	NA	NA	NA	NA	NA	NA
mRNA00396	chr1Q	868405940	868405941	868043033	868054426	NA	NA	NA	NA	NA	NA	NA	NA	NA	NA	NA	NA
AMEXTC_0340000265009_LOC102948059	chr1Q	1154092420	1154092421	1152395269	1152658241	XM_007063429.3	78.097	1461	312	8	555	2010	338	1795	0	918	WLS
AMEXTC_0340000039880_LOC107107220	chr2P	203506504	203506505	203579613	203842510	XM_015407480.1	81.531	823	151	1	345	1166	182	1004	0	676	NA
AMEXTC_0340000034866_hypothetical	chr2P	470202028	470202029	469816834	469819658	XM_021409590.1	84.27	178	21	4	659	835	614	785	5.85e-36	167	NA
AMEXTC_0340000044712_CUNH3orf18	chr2P	541071242	541071243	539245345	539484291	NA	NA	NA	NA	NA	NA	NA	NA	NA	NA	NA	NA
AMEXTC_0340000102565_LOC110069939	chr2P	632488649	632488650	632231088	632514898	XM_029607314.1	83.333	120	16	3	426	543	179	296	3.13e-18	108	NA
AMEXTC_0340000074865_LOC104487494	chr2P	763470910	763470911	763290887	763473462	NA	NA	NA	NA	NA	NA	NA	NA	NA	NA	NA	NA
AMEXTC_0340000040374_LOC102356564	chr2P	795656459	795656460	796115258	796201141	NA	NA	NA	NA	NA	NA	NA	NA	NA	NA	NA	NA
AMEXTC_0340000093169_LOC107982642	chr2Q	45710112	45710113	45938105	45938568	NA	NA	NA	NA	NA	NA	NA	NA	NA	NA	NA	NA
AMEXTC_0340000006233_LOC102574404	chr2Q	123011952	123011953	123012070	124780893	XM_039490329.1	74.783	1035	235	24	104	1123	131	1154	2.85e-118	442	NA
AMEXTC_0340000158668_LOC101951066	chr2Q	155443497	155443498	155506658	155585939	NA	NA	NA	NA	NA	NA	NA	NA	NA	NA	NA	NA
AMEXTC_0340000228348_CUNH8orf33	chr2Q	157897714	157897715	157488374	157940245	NA	NA	NA	NA	NA	NA	NA	NA	NA	NA	NA	NA
AMEXTC_0340000139600_LOC104480054	chr3P	196190117	196190118	196081831	196876635	XM_038330013.1	78.011	1237	244	22	366	1594	167	1383	0	752	ADRM1
AMEXTC_0340000030471_LOC100075357	chr3P	231827603	231827604	231556283	231930935	XM_019548269.1	76.633	2097	466	22	1613	3698	2011	4094	0	1136	NA
AMEXTC_0340000034218_reverse	chr3P	283221748	283221749	283062847	283069817	NA	NA	NA	NA	NA	NA	NA	NA	NA	NA	NA	NA
AMEXTC_0340000202475_LOC101945969	chr3P	335853383	335853384	335978940	335982306	NA	NA	NA	NA	NA	NA	NA	NA	NA	NA	NA	NA
AMEXTC_0340000073699_LOC108718530	chr3P	380905953	380905954	380331018	380339070	NA	NA	NA	NA	NA	NA	NA	NA	NA	NA	NA	NA
mRNA01354	chr3P	465292284	465292285	465038186	465183558	NA	NA	NA	NA	NA	NA	NA	NA	NA	NA	NA	NA
mRNA00376	chr3P	599950582	599950583	601960645	602132540	NA	NA	NA	NA	NA	NA	NA	NA	NA	NA	NA	NA
AMEXTC_0340000176259_LOC102364341	chr3P	812887834	812887835	813195196	813260978	XM_030542849.1	72.893	439	92	12	529	952	1038	1464	1.6e-23	126	NA
AMEXTC_0340000002714_LOC108789177	chr3P	819738712	819738713	819639451	819983198	XM_008115420.2	85.263	95	14	0	810	904	1008	1102	6.75e-16	99	NA
AMEXTC_0340000025983_LOC109110470	chr3Q	695554650	695554651	696419096	696421664	NA	NA	NA	NA	NA	NA	NA	NA	NA	NA	NA	NA
AMEXTC_0340000025983_LOC109110470	chr3Q	696097527	696097528	696419096	696421664	NA	NA	NA	NA	NA	NA	NA	NA	NA	NA	NA	NA
AMEXTC_0340000025983_LOC109110470	chr3Q	696152522	696152523	696419096	696421664	NA	NA	NA	NA	NA	NA	NA	NA	NA	NA	NA	NA
AMEXTC_0340000001358_LOC102936366	chr4P	8735744	8735745	9649988	9783350	NA	NA	NA	NA	NA	NA	NA	NA	NA	NA	NA	NA
AMEXTC_0340000053345_LOC106965298	chr4P	387190132	387190133	387108199	387110676	NA	NA	NA	NA	NA	NA	NA	NA	NA	NA	NA	NA
AMEXTC_0340000096780_LOC106574453	chr4P	808200234	808200235	806869403	806869915	NA	NA	NA	NA	NA	NA	NA	NA	NA	NA	NA	NA
AMEXTC_0340000061126_LOC108504753	chr4P	998542949	998542950	998306482	999001116	XM_031964248.1	70.851	470	133	4	3536	4003	361	828	2.36e-17	106	NA
AMEXTC_0340000033602_LOC102942174	chr4P	998542949	998542950	998318815	999001116	NA	NA	NA	NA	NA	NA	NA	NA	NA	NA	NA	NA
AMEXTC_0340000170424_LOC103894799	chr4Q	191244299	191244300	189573900	190354318	XM_030022666.2	84.016	757	116	4	793	1548	443	1195	0	723	RPS6KA2
mRNA00673	chr4Q	318401084	318401085	315685601	315686592	NA	NA	NA	NA	NA	NA	NA	NA	NA	NA	NA	NA
AMEXTC_0340000207591_LOC108716644	chr4Q	388577434	388577435	389673882	390363276	NA	NA	NA	NA	NA	NA	NA	NA	NA	NA	NA	NA
AMEXTC_0340000027936_LOC102439853	chr4Q	468626026	468626027	468630404	468807277	XM_036277752.1	81.861	634	111	2	2	634	8882	9512	3.89e-146	531	PYR2
AMEXTC_0340000247328_LOC108646164	chr4Q	947239365	947239366	947474696	947486918	NA	NA	NA	NA	NA	NA	NA	NA	NA	NA	NA	NA
AMEXTC_0340000033468_LOC104537923	chr4Q	1120450305	1120450306	1120352746	1120500675	XM_029047276.2	75.683	695	116	33	2780	3441	2389	1715	3.34e-75	298	ENAH
AMEXTC_0340000019624_LOC102456152	chr4Q	1241837129	1241837130	1241692737	1241876901	XM_005043341.2	73.013	1082	261	30	458	1521	313	1381	1.22e-91	351	NA
AMEXTC_0340000176062_LOC103690175	chr5P	387606621	387606622	387420713	387982972	XM_039489110.1	79.901	806	147	15	1388	2185	482	1280	2.76e-159	577	PHF6
AMEXTC_0340000176062_LOC103690175	chr5P	387674349	387674350	387420713	387982972	XM_039489110.1	79.901	806	147	15	1388	2185	482	1280	2.76e-159	577	PHF6
AMEXTC_0340000058207_LOC103781761	chr5P	577705826	577705827	576049021	579694128	XM_029607438.1	79.819	3097	550	48	110	3173	793	3847	0	2187	DIAPH2
AMEXTC_0340000002628_LOC105409720	chr5Q	360831863	360831864	360775179	360778657	NA	NA	NA	NA	NA	NA	NA	NA	NA	NA	NA	NA
AMEXTC_0340000021398_hypothetical	chr5Q	698605341	698605342	698192906	698193421	NA	NA	NA	NA	NA	NA	NA	NA	NA	NA	NA	NA
AMEXTC_0340000134298_LOC549366	chr5Q	1119047089	1119047090	1120382102	1120404653	XM_033933220.1	85.81	599	81	3	1	596	2488	3085	1.09e-176	632	ADCY8
AMEXTC_0340000134298_LOC549366	chr5Q	1119184489	1119184490	1120382102	1120404653	XM_033933220.1	85.81	599	81	3	1	596	2488	3085	1.09e-176	632	ADCY8
AMEXTC_0340000051494_LOC102929365	chr6P	32258380	32258381	32152413	32513885	XM_034651328.1	99.494	395	0	2	1686	2078	1	395	0	717	NA
AMEXTC_0340000173202_hypothetical	chr6P	47886097	47886098	46537020	46540044	NA	NA	NA	NA	NA	NA	NA	NA	NA	NA	NA	NA
AMEXTC_0340000196593_LOC101937116	chr6P	344760515	344760516	344322860	344781813	XM_029578660.1	75.111	225	47	9	657	876	7764	7984	3.96e-15	97.1	CPLANE1
AMEXTC_0340000062133_LOC102843023	chr6P	346189360	346189361	346197447	346564717	XM_037902677.1	82.926	1880	252	31	765	2605	6464	8313	0	1629	NIPBL
AMEXTC_0340000265605_Retrovirus-related	chr6P	499492025	499492026	498764417	498765010	NA	NA	NA	NA	NA	NA	NA	NA	NA	NA	NA	NA
AMEXTC_0340000207322_LOC104034877	chr6P	516927931	516927932	515886860	516111200	XM_019517795.1	88.838	439	49	0	6	444	1450	1888	4.39e-149	540	ADAMTS6
AMEXTC_0340000077400_LOC108715359	chr6P	726913879	726913880	724814691	724815193	NA	NA	NA	NA	NA	NA	NA	NA	NA	NA	NA	NA
AMEXTC_0340000037291_LOC100082443	chr6P	1485699086	1485699087	1485528633	1485776520	NA	NA	NA	NA	NA	NA	NA	NA	NA	NA	NA	NA
AMEXTC_0340000162666_LOC108643083	chr6Q	112651645	112651646	110484270	111723527	XM_015420672.1	77.199	307	58	9	1295	1595	358	658	1.88e-36	169	TBC1D2
AMEXTC_0340000053799_LOC108710849	chr6Q	152056991	152056992	152669859	152671704	NA	NA	NA	NA	NA	NA	NA	NA	NA	NA	NA	NA
AMEXTC_0340000082137_ORF2-encoded	chr6Q	807659901	807659902	806172924	806180076	NA	NA	NA	NA	NA	NA	NA	NA	NA	NA	NA	NA
AMEXTC_0340000052761_LOC110512380	chr6Q	1143298354	1143298355	1142794662	1142797484	NA	NA	NA	NA	NA	NA	NA	NA	NA	NA	NA	NA
AMEXTC_0340000205915_LOC104570329	chr6Q	1287844881	1287844882	1288120507	1288291519	XM_005300279.3	86.542	587	79	0	1	587	507	1093	0	647	PPP2R2C
AMEXTC_0340000180958_LOC101932902	chr6Q	1575985254	1575985255	1575915084	1576481756	XM_029595368.1	79.964	2236	392	39	181	2398	356	2553	0	1596	NA
AMEXTC_0340000198756_LOC101940320	chr7	282339157	282339158	282331332	282572353	XM_032865423.1	79.651	172	25	8	29	196	79	244	1.2e-20	115	NA
AMEXTC_0340000147626_CUNH3orf52	chr7	447820193	447820194	448934801	449225888	NA	NA	NA	NA	NA	NA	NA	NA	NA	NA	NA	NA
AMEXTC_0340000147626_CUNH3orf52	chr7	449074534	449074535	448934801	449225888	NA	NA	NA	NA	NA	NA	NA	NA	NA	NA	NA	NA
mRNA00963	chr7	881140649	881140650	881197968	881587014	NA	NA	NA	NA	NA	NA	NA	NA	NA	NA	NA	NA
AMEXTC_0340000029372_LOC101271565	chr7	1075324050	1075324051	1075973731	1077934029	XM_001366572.3	84.466	206	32	0	399	604	972	1177	9.24e-48	204	GPC6
AMEXTC_0340000239383_LOC102445870	chr7	1775653090	1775653091	1775019775	1775747259	XM_006162560.3	77.333	150	29	3	6298	6444	6122	6269	1.48e-10	84.2	CEP295
AMEXTC_0340000239383_LOC102445870	chr7	1776358754	1776358755	1775019775	1775747259	XM_006162560.3	77.333	150	29	3	6298	6444	6122	6269	1.48e-10	84.2	CEP295
AMEXTC_0340000002125_LOC108708823	chr7	1885423680	1885423681	1885333269	1885744468	NA	NA	NA	NA	NA	NA	NA	NA	NA	NA	NA	NA
AMEXTC_0340000215950_LOC107295536	chr8	152820763	152820764	152433281	152859895	XM_030506887.1	80.318	1133	213	10	9	1137	4094	5220	0	848	CAMSAP1
AMEXTC_0340000215950_LOC107295536	chr8	152861084	152861085	152433281	152859895	XM_030506887.1	80.318	1133	213	10	9	1137	4094	5220	0	848	CAMSAP1
AMEXTC_0340000051556_LOC101733799	chr8	157972941	157972942	157967913	157971656	NA	NA	NA	NA	NA	NA	NA	NA	NA	NA	NA	NA
AMEXTC_0340000013487_LOC108802911	chr8	367067664	367067665	367085873	367202446	NA	NA	NA	NA	NA	NA	NA	NA	NA	NA	NA	NA
AMEXTC_0340000156763_LOC108698113	chr8	378286100	378286101	378564885	378568531	NA	NA	NA	NA	NA	NA	NA	NA	NA	NA	NA	NA
AMEXTC_0340000182974_LOC101959289	chr8	598124727	598124728	597496424	598380693	XM_010005112.1	81.881	1308	229	8	971	2272	82	1387	0	1096	DDX19A
AMEXTC_0340000238180_LOC104547044	chr8	616437109	616437110	615580965	617624646	XM_029579172.1	78.92	963	157	27	693	1633	663	1601	4.04e-170	612	EIF4G3
AMEXTC_0340000156957_LOC104157854	chr8	768511681	768511682	768585568	769176478	XR_322736.2	90.769	65	6	0	122	186	384	448	3.02e-12	87.9	NA
AMEXTC_0340000062291_LOC107289633	chr8	1081413490	1081413491	1080207599	1080496252	NA	NA	NA	NA	NA	NA	NA	NA	NA	NA	NA	NA
AMEXTC_0340000025564_hypothetical	chr8	1547952589	1547952590	1548849636	1548850657	XM_038411611.1	92.105	76	6	0	946	1021	783	858	1.27e-18	108	NA
AMEXTC_0340000171238_LOC102351946	chr8	1585764643	1585764644	1585727387	1585781595	NA	NA	NA	NA	NA	NA	NA	NA	NA	NA	NA	NA
AMEXTC_0340000024712_LOC100567753	chr9	106630866	106630867	106364566	106612514	NA	NA	NA	NA	NA	NA	NA	NA	NA	NA	NA	NA
AMEXTC_0340000025481_LOC104521953	chr9	470227265	470227266	469549329	469549674	NA	NA	NA	NA	NA	NA	NA	NA	NA	NA	NA	NA
AMEXTC_0340000158475_LOC108795931	chr9	541504200	541504201	540522674	541423928	XM_031906861.1	71.745	722	181	19	1672	2381	1213	503	2.17e-40	182	SLC47A2
AMEXTC_0340000200303_LOC102348088	chr9	614760046	614760047	614707294	615194677	NA	NA	NA	NA	NA	NA	NA	NA	NA	NA	NA	NA
AMEXTC_0340000113978_LOC102350054	chr9	735541347	735541348	735198913	735495362	NA	NA	NA	NA	NA	NA	NA	NA	NA	NA	NA	NA
AMEXTC_0340000181587_LOC108703040	chr9	809992208	809992209	808934838	810633145	NA	NA	NA	NA	NA	NA	NA	NA	NA	NA	NA	NA
AMEXTC_0340000247389_hypothetical	chr9	1033526797	1033526798	1033611717	1033775877	XM_025185805.1	79.447	506	100	4	1	504	775	1278	2.1e-93	355	ITGB6
AMEXTC_0340000263305_LOC104139172	chr9	1445948272	1445948273	1445486391	1445490051	XM_023650606.1	95.349	43	2	0	3237	3279	1096	1054	2e-06	69.4	NA
mRNA01026	chr10	69707007	69707008	70668521	70669598	NA	NA	NA	NA	NA	NA	NA	NA	NA	NA	NA	NA
AMEXTC_0340000190125_LOC102459646	chr10	464481414	464481415	463517760	463518252	NA	NA	NA	NA	NA	NA	NA	NA	NA	NA	NA	NA
AMEXTC_0340000215961_LOC102094794	chr10	495604471	495604472	495594450	495595658	NA	NA	NA	NA	NA	NA	NA	NA	NA	NA	NA	NA
AMEXTC_0340000048985_LOC101953087	chr10	676146313	676146314	676366216	676983714	XR_004693700.1	77.129	411	81	12	495	898	298	702	5e-54	226	EEF1AKMT4
AMEXTC_0340000074377_hypothetical	chr10	771950793	771950794	771721074	771723050	NA	NA	NA	NA	NA	NA	NA	NA	NA	NA	NA	NA
AMEXTC_0340000117996_LOC108715072	chr10	1043961477	1043961478	1046851122	1046961709	XM_007527577.2	71.111	810	198	35	142	933	1	792	2e-36	167	NA
AMEXTC_0340000052129_LOC102459544	chr10	1188581772	1188581773	1186223075	1186428159	NA	NA	NA	NA	NA	NA	NA	NA	NA	NA	NA	NA
AMEXTC_0340000007742_LOC102930758	chr10	1309151822	1309151823	1306559511	1307249682	XM_006023046.3	82.89	789	133	2	371	1158	478	1265	0	708	NA
AMEXTC_0340000263245_hypothetical	chr10	1342166357	1342166358	1342431639	1342630459	X59380.1	86.643	1707	205	13	1720	3410	1023	2722	0	1868	NA
AMEXTC_0340000081579_reverse	chr10	1522039862	1522039863	1521698534	1521699028	NA	NA	NA	NA	NA	NA	NA	NA	NA	NA	NA	NA
AMEXTC_0340000050147_hypothetical	chr11	61050130	61050131	61433161	61440903	XM_036355690.1	89.569	1045	109	0	843	1887	1532	2576	0	1327	NR2F2
AMEXTC_0340000216159_insulin-like	chr11	79880406	79880407	79662600	79877537	XM_029574964.1	81.963	377	62	6	509	882	405	778	6e-81	315	IGF1R
AMEXTC_0340000232646_LOC104270530	chr11	226720468	226720469	226548917	226549480	NA	NA	NA	NA	NA	NA	NA	NA	NA	NA	NA	NA
mRNA00999	chr11	255654856	255654857	256132896	256479812	NA	NA	NA	NA	NA	NA	NA	NA	NA	NA	NA	NA
AMEXTC_0340000159277_LOC109299246	chr11	477687365	477687366	477123957	477677641	XM_014878756.1	76.744	559	124	4	710	1265	154	709	2.92e-78	307	NA
AMEXTC_0340000057758_LOC100490391	chr11	480615013	480615014	479412187	479836229	XM_018567180.1	77.778	981	194	23	260	1226	90	1060	4.74e-161	582	CPT1A
AMEXTC_0340000033420_LOC104577992	chr11	639872943	639872944	640118120	640315491	XM_034770127.1	85.118	551	68	7	1	538	44	593	2.5e-152	551	SOX6
AMEXTC_0340000048251_myotubularin-related	chr11	677429529	677429530	677101816	680144536	XM_019551415.1	78.946	5771	1102	87	73	5783	16	5733	0	3821	SBF2
AMEXTC_0340000186465_hypothetical	chr11	740488453	740488454	741106980	741108145	NA	NA	NA	NA	NA	NA	NA	NA	NA	NA	NA	NA
AMEXTC_0340000007834_LOC108796305	chr11	751026086	751026087	751024046	752040247	XM_040410056.1	76.29	1105	239	23	1365	2459	942	2033	1.67e-156	568	NA
mRNA00066	chr11	975377140	975377141	975373949	975375833	NA	NA	NA	NA	NA	NA	NA	NA	NA	NA	NA	NA
AMEXTC_0340000055525_LOC106702273	chr11	1008687015	1008687016	1008041076	1008106705	NA	NA	NA	NA	NA	NA	NA	NA	NA	NA	NA	NA
AMEXTC_0340000201819_LOC101947078	chr11	1233971325	1233971326	1233024990	1234308771	XM_029571299.1	75.013	1937	460	19	1378	3300	674	2600	0	874	L3MBTL
AMEXTC_0340000104935_Retrovirus-related	chr12	126711249	126711250	126192138	126192887	NA	NA	NA	NA	NA	NA	NA	NA	NA	NA	NA	NA
AMEXTC_0340000149476_T-complex	chr12	911027004	911027005	910492263	910969717	XM_029597207.1	81.92	1615	285	7	245	1854	177	1789	0	1358	CCT2
AMEXTC_0340000055047_LOC106632618	chr12	939612890	939612891	938206261	938206655	NA	NA	NA	NA	NA	NA	NA	NA	NA	NA	NA	NA
AMEXTC_0340000193820_hypothetical	chr13	210983612	210983613	211079961	211159258	NA	NA	NA	NA	NA	NA	NA	NA	NA	NA	NA	NA
AMEXTC_0340000123888_immunoglobulin	chr13	245316649	245316650	245177108	245311334	XR_002913705.1	79.355	155	28	2	1726	1878	1254	1406	1.17e-17	106	NA
AMEXTC_0340000057166_LOC102350698	chr13	309867717	309867718	309872035	310783161	XM_042438412.1	74.123	1739	404	45	454	2168	178	1894	0	676	AP1G1
AMEXTC_0340000179190_LOC102347778	chr13	376469932	376469933	376525882	376641225	XM_029595525.1	80.943	1485	265	13	698	2169	176	1655	0	1158	RTKN
AMEXTC_0340000050673_LOC108702515	chr13	576352237	576352238	576338354	576514272	XM_033917579.1	87.5	64	6	2	1217	1279	844	906	1.28e-07	73.1	NA
AMEXTC_0340000263590_LOC102367500	chr13	592901576	592901577	592009200	592009946	NA	NA	NA	NA	NA	NA	NA	NA	NA	NA	NA	NA
AMEXTC_0340000019183_putative	chr14	624428431	624428432	624763659	624765405	NA	NA	NA	NA	NA	NA	NA	NA	NA	NA	NA	NA

## Sheet: table_s12
comp_id	chrom	snp_start	snp_end	gene_start	gene_end	gene_id	distance	gene_symbol	gene_symbol_caps	go_terms_xenbase	lfmm_bio1	be_bio1	lfmm_bio4	be_bio4	lfmm_bio8	be_bio8	lfmm_bio12	be_bio12	lfmm_soc	be_soc	lfmm_elev	be_elev	xtx	pcadapt
chr1P_99979168	chr1P	99979167	99979168	99587223	99966390	AMEXTC_0340000132622_LOC100562262	12778	LOC100562262	LOC100562262	NA	x		x		x				x		x			x
chr1P_119998061	chr1P	119998060	119998061	119894394	120077023	AMEXTC_0340000053782_PHF23	0	PHF23	PHF23	GO:0005634;GO:0005737;GO:0006914;GO:0008270;GO:0031398;GO:0046872;GO:1901097;GO:1902902	x		x		x		x		x		x		x	x
chr1P_232397135	chr1P	232397134	232397135	232492545	232584455	AMEXTC_0340000202691_SBNO2	95411	SBNO2	SBNO2	NA	x		x		x		x		x		x		x	x
chr1P_233729608	chr1P	233729607	233729608	233129372	233966648	AMEXTC_0340000269400_STK11	0	STK11	STK11	GO:0001558;GO:0005524;GO:0005737;GO:0030010;GO:0030295;GO:0042593;GO:0046872;GO:0106310;GO:0106311	x		x		x		x		x		x		x	x
chr1P_254468615	chr1P	254468614	254468615	254040146	254144336	AMEXTC_0340000013697_misp	324279	misp	MISP	NA	x		x								x			x
chr1P_283306722	chr1P	283306721	283306722	283071307	283079661	AMEXTC_0340000193026_B3GNT3	227061	B3GNT3	B3GNT3	NA	x		x		x		x		x		x		x	x
chr1P_304513595	chr1P	304513594	304513595	304387451	304538048	AMEXTC_0340000163015_BABAM1	0	BABAM1	BABAM1	GO:0005634;GO:0005737;GO:0006302;GO:0006325;GO:0007049;GO:0007067;GO:0010212;GO:0016569;GO:0031572;GO:0045739;GO:0051301;GO:0070531;GO:0070536;GO:0070552;GO:0072425	x		x		x		x		x		x		x	x
chr1P_330787211	chr1P	330787210	330787211	329505139	331947097	AMEXTC_0340000228567_EPS15L1	0	EPS15L1	EPS15L1	GO:0005509							x						x
chr1P_331310675	chr1P	331310674	331310675	329505139	331947097	AMEXTC_0340000228567_EPS15L1	0	EPS15L1	EPS15L1	GO:0005509	x
chr1P_337065865	chr1P	337065864	337065865	336823543	336824545	mRNA00095	241320	NA	NA	NA													x
chr1P_367614456	chr1P	367614455	367614456	366886939	368068176	AMEXTC_0340000227578_INSR	0	INSR	INSR	NA													x
chr1P_375299902	chr1P	375299901	375299902	374844760	375061550	AMEXTC_0340000175211_PEX11G	238352	PEX11G	PEX11G	GO:0005779;GO:0016559						x
chr1P_381155656	chr1P	381155655	381155656	380872128	381740029	AMEXTC_0340000030695_ELL	0	ELL	ELL	NA													x
chr1P_422584456	chr1P	422584455	422584456	421056729	422143611	AMEXTC_0340000219138_FKBP8	440845	FKBP8	FKBP8	GO:0003755;GO:0016021						x
chr1P_428425853	chr1P	428425852	428425853	427928170	428604346	AMEXTC_0340000169068_PTPRS	0	PTPRS	PTPRS	GO:0004725;GO:0006470;GO:0016020;GO:0099560	x
chr1P_483402071	chr1P	483402070	483402071	483399808	483404869	AMEXTC_0340000183591_pias4.S	0	pias4.S	PIAS4.S	GO:0005634;GO:0008270;GO:0019789						x
chr1P_505911015	chr1P	505911014	505911015	505887042	505989441	AMEXTC_0340000196209_KLF16	0	KLF16	KLF16	NA				x									x
chr1P_539940485	chr1P	539940484	539940485	539196415	539346070	AMEXTC_0340000015740_ZAP70	594415	ZAP70	ZAP70	GO:0002376;GO:0004714;GO:0004715;GO:0005524;GO:0005737;GO:0035556						x							x
chr1P_543924232	chr1P	543924231	543924232	543898949	544451170	AMEXTC_0340000057056_ACER1	0	ACER1	ACER1	GO:0006672;GO:0016021;GO:0017040;GO:0102121	x													x
chr1P_544353473	chr1P	544353472	544353473	543898949	544451170	AMEXTC_0340000057056_ACER1	0	ACER1	ACER1	GO:0006672;GO:0016021;GO:0017040;GO:0102121	x		x											x
chr1P_555489918	chr1P	555489917	555489918	555863511	555869792	AMEXTC_0340000284696_ANP32B	373594	ANP32B	ANP32B	NA						x							x
chr1P_555663983	chr1P	555663982	555663983	555863511	555869792	AMEXTC_0340000284696_ANP32B	199529	ANP32B	ANP32B	NA														x
chr1P_575050241	chr1P	575050240	575050241	575177636	575178531	AMEXTC_0340000156540_onecut1.2	127396	onecut1.2	ONECUT1.2	GO:0003677;GO:0005634					x				x		x		x	x
chr1P_624355600	chr1P	624355599	624355600	623640931	624453755	AMEXTC_0340000054822_DAP3	0	DAP3	DAP3	GO:0005761;GO:0006915;GO:0015935			x				x		x				x	x
chr1P_624762289	chr1P	624762288	624762289	624631317	627643600	AMEXTC_0340000031330_ASH1L	0	ASH1L	ASH1L	GO:0003682;GO:0006337;GO:0006338;GO:0006368;GO:0016586;GO:0043044													x
chr1P_639809565	chr1P	639809564	639809565	639630741	639783175	AMEXTC_0340000220995_SLC50A1	26390	SLC50A1	SLC50A1	GO:0000139;GO:0005886;GO:0008643;GO:0016021;GO:0051119											x		x
chr1P_687558260	chr1P	687558259	687558260	687225100	688297616	AMEXTC_0340000157591_ATP8B2	0	ATP8B2	ATP8B2	NA	x		x								x			x
chr1P_688300823	chr1P	688300822	688300823	687225100	688297616	AMEXTC_0340000157591_ATP8B2	3207	ATP8B2	ATP8B2	NA						x
chr1P_703503104	chr1P	703503103	703503104	703210244	703624069	AMEXTC_0340000250942_HAX1	0	HAX1	HAX1	NA											x
chr1P_725465689	chr1P	725465688	725465689	724697049	724773708	AMEXTC_0340000047446_LOC107593588	691981	LOC107593588	LOC107593588	NA	x		x											x
chr1P_878179924	chr1P	878179923	878179924	878172509	878644910	AMEXTC_0340000001951_ADGRG5	0	ADGRG5	ADGRG5	NA	x													x
chr1P_903078743	chr1P	903078742	903078743	903194654	904061196	AMEXTC_0340000241583_NAE1	115912	NAE1	NAE1	GO:0019781;GO:0045116	x
chr1P_924031972	chr1P	924031971	924031972	923529093	924061859	AMEXTC_0340000179841_fhod1.L	0	fhod1.L	FHOD1.L	GO:0051492	x		x								x
chr1P_928182067	chr1P	928182066	928182067	927799001	928898184	AMEXTC_0340000210050_LRRC36	0	LRRC36	LRRC36	NA	x		x								x
chr1P_942155530	chr1P	942155529	942155530	941782704	943340245	AMEXTC_0340000145871_WDR59	0	WDR59	WDR59	NA	x		x						x		x			x
chr1P_962125930	chr1P	962125929	962125930	961510038	961750809	AMEXTC_0340000172991_gins3.L	375121	gins3.L	GINS3.L	GO:0000811;GO:0003682;GO:0006260;GO:0071162	x
chr1P_1063519108	chr1P	1063519107	1063519108	1061584903	1063585707	AMEXTC_0340000180537_MBTPS1	0	MBTPS1	MBTPS1	GO:0001889;GO:0004252;GO:0005737;GO:0005794;GO:0006629;GO:0016021;GO:0016567;GO:0046872;GO:0051216;GO:0061630	x		x								x			x
chr1P_1069688168	chr1P	1069688167	1069688168	1070010536	1070744516	AMEXTC_0340000267458_BRD7	322369	BRD7	BRD7	GO:0005634;GO:0006357;GO:0070577	x
chr1P_1108386520	chr1P	1108386519	1108386520	1109555720	1109563619	AMEXTC_0340000082746_peptidylaminoacyl-L/D-isomerase	1169201	peptidylaminoacyl-L/D-isomerase	PEPTIDYLAMINOACYL-L/D-ISOMERASE	NA	x		x		x		x		x		x		x	x
chr1P_1113242940	chr1P	1113242939	1113242940	1112757607	1113252896	AMEXTC_0340000301476_lin37	0	lin37	LIN37	GO:0000122;GO:0017053;GO:0031523	x		x						x		x			x
chr1P_1116561991	chr1P	1116561990	1116561991	1116295460	1116370598	AMEXTC_0340000150259_PROSER3	191393	PROSER3	PROSER3	NA			x						x				x	x
chr1P_1118357224	chr1P	1118357223	1118357224	1117502314	1117502812	AMEXTC_0340000125132_LOC102461666	854412	LOC102461666	LOC102461666	NA													x
chr1P_1119958814	chr1P	1119958813	1119958814	1119639773	1119945059	AMEXTC_0340000137281_U2AF1L4	13755	U2AF1L4	U2AF1L4	NA	x
chr1P_1147647691	chr1P	1147647690	1147647691	1148788731	1149276584	AMEXTC_0340000046190_GRAMD1A	1141041	GRAMD1A	GRAMD1A	NA	x		x								x
chr1P_1148521941	chr1P	1148521940	1148521941	1148788731	1149276584	AMEXTC_0340000046190_GRAMD1A	266791	GRAMD1A	GRAMD1A	NA	x
chr1P_1162315234	chr1P	1162315233	1162315234	1162183138	1162363025	AMEXTC_0340000229014_LOC106542827	0	LOC106542827	LOC106542827	NA						x
chr1P_1176225335	chr1P	1176225334	1176225335	1176130477	1176286238	AMEXTC_0340000125425_LOC108697291	0	LOC108697291	LOC108697291	NA	x		x
chr1P_1197922964	chr1P	1197922963	1197922964	1198248637	1198249282	AMEXTC_0340000240820_LOC108712374	325674	LOC108712374	LOC108712374	NA	x		x						x		x			x
chr1P_1206915296	chr1P	1206915295	1206915296	1206461154	1206668162	AMEXTC_0340000251646_PRRG2	247134	PRRG2	PRRG2	GO:0005509;GO:0005576;GO:0016021					x				x		x		x	x
chr1P_1219296630	chr1P	1219296629	1219296630	1219265598	1219267380	AMEXTC_0340000010283_CCNJL	29250	CCNJL	CCNJL	NA		x						x
chr1P_1245554635	chr1P	1245554634	1245554635	1245688815	1245705885	AMEXTC_0340000227186_LOC100496795	134181	LOC100496795	LOC100496795	NA	x
chr1P_1270302675	chr1P	1270302674	1270302675	1270299317	1270322509	AMEXTC_0340000051073_LINE-1	0	LINE-1	LINE-1	NA	x		x		x		x		x		x		x	x
chr1P_1316152221	chr1P	1316152220	1316152221	1314591946	1316103915	AMEXTC_0340000059067_ITFG1	48306	ITFG1	ITFG1	GO:0005886;GO:0016021	x		x								x			x
chr1P_1430642050	chr1P	1430642049	1430642050	1430680851	1430681755	AMEXTC_0340000021923_hypothetical	38802	hypothetical	HYPOTHETICAL	NA	x
chr1P_1430844401	chr1P	1430844400	1430844401	1430680851	1430681755	AMEXTC_0340000021923_hypothetical	162646	hypothetical	HYPOTHETICAL	NA											x
chr1P_1464113408	chr1P	1464113407	1464113408	1463372592	1464049932	AMEXTC_0340000192857_Phlpp2	63476	Phlpp2	PHLPP2	GO:0004722;GO:0005737;GO:0007165;GO:0043231													x
chr1Q_47241127	chr1Q	47241126	47241127	47153900	47300455	AMEXTC_0340000044111_CBFA2T3	0	CBFA2T3	CBFA2T3	GO:0003714;GO:0005634;GO:0005684;GO:0006351;GO:0045892;GO:0046872;GO:0071014						x
chr1Q_55334834	chr1Q	55334833	55334834	54586897	55587592	AMEXTC_0340000026566_SPG7	0	SPG7	SPG7	GO:0004176;GO:0004222;GO:0005524;GO:0005743;GO:0008053;GO:0008270;GO:0016021;GO:0034982;GO:0042407;GO:0065003	x		x		x		x		x		x		x	x
chr1Q_64017147	chr1Q	64017146	64017147	63828023	63828926	AMEXTC_0340000302063_ZNF469	188221	ZNF469	ZNF469	NA													x
chr1Q_100067478	chr1Q	100067477	100067478	97892841	97893734	AMEXTC_0340000102444_LOC106702552	2173744	LOC106702552	LOC106702552	NA	x		x								x			x
chr1Q_109973614	chr1Q	109973613	109973614	109942969	110179625	AMEXTC_0340000039639_emc8	0	emc8	EMC8	GO:0072546	x		x								x			x
chr1Q_156987245	chr1Q	156987244	156987245	157417398	157455443	AMEXTC_0340000016740_prkcg	430154	prkcg	PRKCG	GO:0004674;GO:0004698;GO:0005078;GO:0005524;GO:0005737;GO:0007257;GO:0008270;GO:0008432;GO:0016020;GO:0016021;GO:0016192;GO:0018105;GO:0019894;GO:0030159;GO:0035556;GO:0106311	x		x						x		x			x
chr1Q_204556134	chr1Q	204556133	204556134	204508712	204665521	AMEXTC_0340000215912_LOC108697657	0	LOC108697657	LOC108697657	NA	x													x
chr1Q_204878141	chr1Q	204878140	204878141	204796161	204829389	AMEXTC_0340000063823_LOC105931704	48752	LOC105931704	LOC105931704	NA			x				x		x
chr1Q_292245348	chr1Q	292245347	292245348	292808100	292809741	AMEXTC_0340000005925_CHST8	562753	CHST8	CHST8	GO:0000139;GO:0008146;GO:0016021;GO:0016051											x		x
chr1Q_304874686	chr1Q	304874685	304874686	304623182	305015248	AMEXTC_0340000053128_NKD1	0	NKD1	NKD1	NA	x		x								x			x
chr1Q_325869600	chr1Q	325869599	325869600	324537505	324733013	AMEXTC_0340000063982_TOX3	1136587	TOX3	TOX3	GO:0005634;GO:0006357;GO:0031490	x		x								x			x
chr1Q_349914442	chr1Q	349914441	349914442	349381254	349550754	AMEXTC_0340000057183_SLC12A4	363688	SLC12A4	SLC12A4	GO:0006884;GO:0007268;GO:0015379;GO:0016021;GO:0045202;GO:0055064;GO:0055075;GO:1902476;GO:1990573	x		x								x			x
chr1Q_367394218	chr1Q	367394217	367394218	367379617	367691478	AMEXTC_0340000023565_Cbfb	0	Cbfb	CBFB	GO:0003677;GO:0003713;GO:0006357;GO:0016513;GO:0030018;GO:0030097;GO:0045214;GO:0046982;GO:0048769;GO:0060047;GO:0097535	x		x						x		x			x
chr1Q_620825613	chr1Q	620825612	620825613	620447098	621614789	AMEXTC_0340000014958_PRRC2C	0	PRRC2C	PRRC2C	GO:0002244;GO:0030154													x
chr1Q_868405941	chr1Q	868405940	868405941	868043033	868054426	mRNA00396	351515	NA	NA	NA	x										x			x
chr1Q_1154092421	chr1Q	1154092420	1154092421	1152395269	1152658241	AMEXTC_0340000265009_LOC102948059	1434180	LOC102948059	LOC102948059	NA	x
chr1Q_1165195608	chr1Q	1165195607	1165195608	1166239189	1167062523	AMEXTC_0340000001132_JAK1	1043582	JAK1	JAK1	GO:0004714;GO:0004715;GO:0005131;GO:0005385;GO:0005524;GO:0005856;GO:0005887;GO:0006882;GO:0016020;GO:0019221;GO:0035556;GO:0071578	x		x						x		x			x
chr1Q_1170631830	chr1Q	1170631829	1170631830	1170133704	1170845893	AMEXTC_0340000052485_UBE2U	0	UBE2U	UBE2U	NA	x
chr1Q_1265380926	chr1Q	1265380925	1265380926	1265992225	1266192418	AMEXTC_0340000006520_ZCCHC11	611300	ZCCHC11	ZCCHC11	NA	x		x											x
chr1Q_1335888094	chr1Q	1335888093	1335888094	1338743251	1338782634	AMEXTC_0340000059601_foxd2.L	2855158	foxd2.L	FOXD2.L	GO:0003700;GO:0005634;GO:0043565	x
chr1Q_1391444709	chr1Q	1391444708	1391444709	1392058487	1392294128	AMEXTC_0340000157262_RNF220	613779	RNF220	RNF220	NA	x		x		x		x		x		x		x	x
chr2P_73764999	chr2P	73764998	73764999	72342619	74266298	AMEXTC_0340000231786_USP19	0	USP19	USP19	GO:0001501;GO:0004222;GO:0004843;GO:0005576;GO:0008270;GO:0016021;GO:0016579;GO:0021551;GO:0030198;GO:0030433;GO:0030574;GO:0031012;GO:0031638	x		x		x		x		x		x		x	x
chr2P_73962040	chr2P	73962039	73962040	72342619	74266298	AMEXTC_0340000231786_USP19	0	USP19	USP19	GO:0001501;GO:0004222;GO:0004843;GO:0005576;GO:0008270;GO:0016021;GO:0016579;GO:0021551;GO:0030198;GO:0030433;GO:0030574;GO:0031012;GO:0031638										x		x
chr2P_95836012	chr2P	95836011	95836012	96040325	96898173	AMEXTC_0340000022484_COL7A1	204314	COL7A1	COL7A1	NA	x		x								x			x
chr2P_121908673	chr2P	121908672	121908673	118615315	122058101	AMEXTC_0340000212661_chchd6	0	chchd6	CHCHD6	NA	x		x								x			x
chr2P_122046268	chr2P	122046267	122046268	118615315	122058101	AMEXTC_0340000212661_chchd6	0	chchd6	CHCHD6	NA	x		x								x			x
chr2P_203506505	chr2P	203506504	203506505	203579613	203842510	AMEXTC_0340000039880_LOC107107220	73109	LOC107107220	LOC107107220	NA	x		x								x			x
chr2P_470202029	chr2P	470202028	470202029	469816834	469819658	AMEXTC_0340000034866_hypothetical	382371	hypothetical	HYPOTHETICAL	NA	x
chr2P_502911969	chr2P	502911968	502911969	504227216	504768912	AMEXTC_0340000200381_HDAC11	1315248	HDAC11	HDAC11	NA	x
chr2P_523163332	chr2P	523163331	523163332	523209406	523422379	AMEXTC_0340000022152_SEMA3G	46075	SEMA3G	SEMA3G	NA						x
chr2P_541071243	chr2P	541071242	541071243	539245345	539484291	AMEXTC_0340000044712_CUNH3orf18	1586952	CUNH3orf18	CUNH3ORF18	NA	x		x		x		x		x		x		x	x
chr2P_555075886	chr2P	555075885	555075886	554412089	554580438	AMEXTC_0340000018215_DOCK3	495448	DOCK3	DOCK3	NA	x		x								x			x
chr2P_581776870	chr2P	581776869	581776870	581603695	582036135	AMEXTC_0340000014563_RASSF1	0	RASSF1	RASSF1	NA	x		x
chr2P_582772240	chr2P	582772239	582772240	581603695	582036135	AMEXTC_0340000014563_RASSF1	736105	RASSF1	RASSF1	NA	x		x								x
chr2P_631362396	chr2P	631362395	631362396	630464927	631504282	AMEXTC_0340000261197_actn4	0	actn4	ACTN4	GO:0003779;GO:0005509									x		x		x	x
chr2P_632488650	chr2P	632488649	632488650	632231088	632514898	AMEXTC_0340000102565_LOC110069939	0	LOC110069939	LOC110069939	NA	x		x								x			x
chr2P_689393444	chr2P	689393443	689393444	689076884	689929279	AMEXTC_0340000195047_timm50	0	timm50	TIMM50	GO:0004721;GO:0005744;GO:0016021;GO:0030150													x
chr2P_723377684	chr2P	723377683	723377684	723580840	723906586	AMEXTC_0340000139862_DMAC2	203157	DMAC2	DMAC2	NA						x
chr2P_728947016	chr2P	728947015	728947016	728885363	728945972	AMEXTC_0340000182976_PSMD8	1044	PSMD8	PSMD8	GO:0005634;GO:0005829;GO:0008541;GO:0043161											x
chr2P_763470911	chr2P	763470910	763470911	763290887	763473462	AMEXTC_0340000074865_LOC104487494	0	LOC104487494	LOC104487494	NA							x						x
chr2P_765785193	chr2P	765785192	765785193	765706473	766411271	AMEXTC_0340000013988_Dpf1	0	Dpf1	DPF1	GO:0008270;GO:0071565						x
chr2P_769266699	chr2P	769266698	769266699	768247328	768912633	AMEXTC_0340000259561_coq8b	354066	coq8b	COQ8B	GO:0005739;GO:0006744	x		x											x
chr2P_795656460	chr2P	795656459	795656460	796115258	796201141	AMEXTC_0340000040374_LOC102356564	458799	LOC102356564	LOC102356564	NA													x
chr2P_945536050	chr2P	945536049	945536050	945452900	945482661	AMEXTC_0340000054110_rbm14.L	53389	rbm14.L	RBM14.L	GO:0003723										x		x
chr2P_977675712	chr2P	977675711	977675712	976740764	978010543	AMEXTC_0340000263261_SART1	0	SART1	SART1	GO:0000481;GO:0045292;GO:0046540	x		x		x				x		x			x
chr2P_1014735173	chr2P	1014735172	1014735173	1015431162	1015680454	AMEXTC_0340000029733_GAL3ST3	695990	GAL3ST3	GAL3ST3	NA	x
chr2P_1043041647	chr2P	1043041646	1043041647	1042647318	1043441782	AMEXTC_0340000056878_DPP3	0	DPP3	DPP3	NA	x		x
chr2P_1123427631	chr2P	1123427630	1123427631	1123585744	1123899242	AMEXTC_0340000240416_B3GAT3	158114	B3GAT3	B3GAT3	GO:0000139;GO:0005975;GO:0006486;GO:0015012;GO:0015018;GO:0016021;GO:0030198;GO:0046872;GO:0050650;GO:0051216	x		x								x			x
chr2P_1127942523	chr2P	1127942522	1127942523	1127907695	1128794778	AMEXTC_0340000218657_ccdc22	0	ccdc22	CCDC22	GO:0015031;GO:0016567;GO:0097602;GO:2000060	x		x								x
chr2P_1144665585	chr2P	1144665584	1144665585	1144456274	1144775721	AMEXTC_0340000063422_huwe1	0	huwe1	HUWE1	NA											x		x
chr2P_1146798657	chr2P	1146798656	1146798657	1146772667	1146778550	AMEXTC_0340000211645_GPKOW	20107	GPKOW	GPKOW	GO:0000398;GO:0003676;GO:0005681	x		x		x		x		x		x		x	x
chr2P_1150306726	chr2P	1150306725	1150306726	1150626759	1150714197	AMEXTC_0340000233543_HUWE1	320034	HUWE1	HUWE1	NA						x
chr2P_1184124283	chr2P	1184124282	1184124283	1184179026	1184248515	AMEXTC_0340000046798_vasotocin	54744	vasotocin	VASOTOCIN	NA						x
chr2P_1351945745	chr2P	1351945744	1351945745	1351071333	1352145213	AMEXTC_0340000250361_USP22	0	USP22	USP22	GO:0004843;GO:0006511;GO:0008270;GO:0016579													x
chr2P_1377807156	chr2P	1377807155	1377807156	1377806414	1377807566	mRNA00902	0	NA	NA	NA	x		x								x			x
chr2Q_42978523	chr2Q	42978522	42978523	42218823	44489320	AMEXTC_0340000124006_ALG1	0	ALG1	ALG1	GO:0000030;GO:0005783;GO:0006486;GO:0016021			x				x		x				x
chr2Q_45710113	chr2Q	45710112	45710113	45938105	45938568	AMEXTC_0340000093169_LOC107982642	227993	LOC107982642	LOC107982642	NA													x
chr2Q_84563386	chr2Q	84563385	84563386	84030036	84515423	AMEXTC_0340000162248_AXIN1	47963	AXIN1	AXIN1	GO:0004062;GO:0005634;GO:0005737;GO:0005886;GO:0008013;GO:0008146;GO:0016023;GO:0016055;GO:0030877;GO:0051923;GO:0090090			x				x		x				x	x
chr2Q_123011953	chr2Q	123011952	123011953	123012070	124780893	AMEXTC_0340000006233_LOC102574404	118	LOC102574404	LOC102574404	NA		x
chr2Q_155443498	chr2Q	155443497	155443498	155506658	155585939	AMEXTC_0340000158668_LOC101951066	63161	LOC101951066	LOC101951066	NA													x
chr2Q_157897715	chr2Q	157897714	157897715	157488374	157940245	AMEXTC_0340000228348_CUNH8orf33	0	CUNH8orf33	CUNH8ORF33	NA	x		x								x			x
chr2Q_183142185	chr2Q	183142184	183142185	183147688	183280364	AMEXTC_0340000188079_TMEM186	5504	TMEM186	TMEM186	NA						x
chr2Q_237304374	chr2Q	237304373	237304374	236380737	236533355	AMEXTC_0340000118435_KNOP1	771019	KNOP1	KNOP1	NA													x
chr2Q_255265779	chr2Q	255265778	255265779	255768004	255862223	AMEXTC_0340000202569_HMGCR	502226	HMGCR	HMGCR	NA	x		x								x			x
chr2Q_287874374	chr2Q	287874373	287874374	287385255	288533574	AMEXTC_0340000046859_ADAP1	0	ADAP1	ADAP1	GO:0005096;GO:0005886;GO:0043231;GO:0043547;GO:1902936						x
chr2Q_307172148	chr2Q	307172147	307172148	308390681	308479192	AMEXTC_0340000049697_PDGFA	1218534	PDGFA	PDGFA	GO:0004726;GO:0005634;GO:0005737;GO:0008083;GO:0016020;GO:0035335;GO:0042058;GO:0071364	x		x								x			x
chr2Q_319833730	chr2Q	319833729	319833730	320283472	320471066	AMEXTC_0340000083036_TRRAP	449743	TRRAP	TRRAP	GO:0000124;GO:0003712;GO:0005634;GO:0006281;GO:0006355;GO:0016301;GO:0016573;GO:0035267	x		x											x
chr2Q_363567751	chr2Q	363567750	363567751	366019038	366051170	AMEXTC_0340000151722_HS3ST6	2451288	HS3ST6	HS3ST6	GO:0005794;GO:0008467	x													x
chr2Q_396824496	chr2Q	396824495	396824496	395896579	397039921	AMEXTC_0340000205782_E4F1	0	E4F1	E4F1	GO:0000978;GO:0001227;GO:0005654;GO:0006357;GO:0046872	x		x								x			x
chr2Q_408512436	chr2Q	408512435	408512436	408470018	409202594	AMEXTC_0340000033280_RBBP6	0	RBBP6	RBBP6	NA	x		x		x		x		x		x		x	x
chr2Q_417513213	chr2Q	417513212	417513213	418078829	418521316	AMEXTC_0340000130171_UBFD1	565617	UBFD1	UBFD1	NA	x		x											x
chr2Q_428621916	chr2Q	428621915	428621916	428609114	428934133	AMEXTC_0340000037961_hs3st2	0	hs3st2	HS3ST2	GO:0005794;GO:0008146	x		x		x		x		x		x		x	x
chr2Q_468812208	chr2Q	468812207	468812208	471003088	473274178	AMEXTC_0340000172675_mbd1.S	2190881	mbd1.S	MBD1.S	GO:0003677;GO:0005634;GO:0008270	x		x						x		x			x
chr2Q_533634760	chr2Q	533634759	533634760	531147526	531171651	AMEXTC_0340000179041_lfng	2463109	lfng	LFNG	GO:0007389;GO:0008375;GO:0008593;GO:0030173;GO:0031101;GO:0033829;GO:0045665;GO:0046872;GO:0055016	x		x								x			x
chr2Q_598728404	chr2Q	598728403	598728404	599602422	600118337	AMEXTC_0340000049061_PLCD1	874019	PLCD1	PLCD1	NA	x
chr2Q_623739521	chr2Q	623739520	623739521	621377651	621503426	AMEXTC_0340000168614_PSMG3	2236095	PSMG3	PSMG3	NA	x
chr2Q_661019521	chr2Q	661019520	661019521	661103090	661631994	AMEXTC_0340000216245_cry-dash.L	83570	cry-dash.L	CRY-DASH.L	GO:0003913;GO:0006281;GO:0018298						x
chr2Q_683224654	chr2Q	683224653	683224654	681698768	683665447	AMEXTC_0340000208095_CLEC16A	0	CLEC16A	CLEC16A	NA		x
chr2Q_683224654	chr2Q	683224653	683224654	681698858	683644443	AMEXTC_0340000036563_CLEC16A	0	CLEC16A	CLEC16A	NA		x
chr2Q_694708722	chr2Q	694708721	694708722	694695234	695040353	AMEXTC_0340000046555_parn	0	parn	PARN	GO:0003723;GO:0004535;GO:0005634;GO:0005737;GO:0006402;GO:0046872	x		x		x		x		x		x		x	x
chr2Q_767666107	chr2Q	767666106	767666107	767747635	767753510	AMEXTC_0340000003907_EN2	81529	EN2	EN2	GO:0000981;GO:0003677;GO:0005634;GO:0007275											x
chr2Q_781302851	chr2Q	781302850	781302851	781301272	781569322	AMEXTC_0340000046064_ptprn2	0	ptprn2	PTPRN2	NA											x		x
chr2Q_781363508	chr2Q	781363507	781363508	781301272	781569322	AMEXTC_0340000046064_ptprn2	0	ptprn2	PTPRN2	NA	x		x											x
chr2Q_862868247	chr2Q	862868246	862868247	862118089	862120679	AMEXTC_0340000010100_ccny	747568	ccny	CCNY	GO:0005737;GO:0005886;GO:0016538;GO:0019901;GO:0045737	x													x
chr2Q_880887270	chr2Q	880887269	880887270	880156972	880652478	AMEXTC_0340000266541_ITGB1	234792	ITGB1	ITGB1	GO:0001968;GO:0005178;GO:0005925;GO:0007160;GO:0007229;GO:0008305;GO:0016477;GO:0030027;GO:0032587;GO:0033627;GO:0038023;GO:0042470;GO:0098639	x													x
chr2Q_1145870667	chr2Q	1145870666	1145870667	1146015359	1148309609	AMEXTC_0340000183323_ANKIB1	144693	ANKIB1	ANKIB1	GO:0000122;GO:0004842;GO:0005654;GO:0005730;GO:0005737;GO:0042802;GO:0043066;GO:0046872;GO:0061630;GO:0071157											x		x
chr2Q_1310764201	chr2Q	1310764200	1310764201	1311028593	1311654363	AMEXTC_0340000169988_SHROOM4	264393	SHROOM4	SHROOM4	GO:0005737;GO:0005856;GO:0051015													x
chr2Q_1364434573	chr2Q	1364434572	1364434573	1364127737	1364138117	AMEXTC_0340000218664_CpEomesodermin	296456	CpEomesodermin	CPEOMESODERMIN	NA													x
chr2Q_1367377012	chr2Q	1367377011	1367377012	1367833901	1368384988	AMEXTC_0340000019697_AZI2	456890	AZI2	AZI2	GO:0003676;GO:0005737;GO:0007249;GO:0008270												x
chr2Q_1373544730	chr2Q	1373544729	1373544730	1372525946	1372900004	AMEXTC_0340000032046_entpd3.L	644726	entpd3.L	ENTPD3.L	GO:0005524;GO:0016021;GO:0016787	x		x								x			x
chr2Q_1374731942	chr2Q	1374731941	1374731942	1375058504	1375059104	AMEXTC_0340000269324_IKBKB	326563	IKBKB	IKBKB	GO:0004674;GO:0005524;GO:0005634;GO:0005737;GO:0008384;GO:0008385;GO:0018105;GO:0032465;GO:0033209;GO:0043588;GO:0045944;GO:0051092	x		x								x			x
chr2Q_1411940764	chr2Q	1411940763	1411940764	1411695789	1412178586	AMEXTC_0340000181714_ube2e1	0	ube2e1	UBE2E1	GO:0005524;GO:0016740	x		x								x			x
chr2Q_1459345761	chr2Q	1459345760	1459345761	1459295583	1459949179	AMEXTC_0340000038139_PLCL2	0	PLCL2	PLCL2	GO:0004435;GO:0016042;GO:0032228;GO:0048015;GO:0050811;GO:0070679						x
chr2Q_1479936868	chr2Q	1479936867	1479936868	1479430423	1479765350	AMEXTC_0340000242011_FAAH2	171518	FAAH2	FAAH2	NA	x		x								x			x
chr3P_123137353	chr3P	123137352	123137353	123157205	123507086	AMEXTC_0340000195630_PHC1	19853	PHC1	PHC1	NA	x		x											x
chr3P_196190118	chr3P	196190117	196190118	196081831	196876635	AMEXTC_0340000139600_LOC104480054	0	LOC104480054	LOC104480054	NA	x		x		x		x		x		x		x	x
chr3P_198581969	chr3P	198581968	198581969	197115532	198603058	AMEXTC_0340000029205_OSBPL2	0	OSBPL2	OSBPL2	GO:0005829;GO:0015248;GO:0015485;GO:0016020;GO:0016021;GO:0032934;GO:0043231	x		x								x			x
chr3P_214122889	chr3P	214122888	214122889	214105792	214387986	AMEXTC_0340000154747_SLC17A9	0	SLC17A9	SLC17A9	NA						x
chr3P_219217897	chr3P	219217896	219217897	219196663	219299369	AMEXTC_0340000186613_DIDO1	0	DIDO1	DIDO1	GO:0000083;GO:0005634;GO:0005737;GO:0006351;GO:0006468;GO:0046872;GO:0097190													x
chr3P_231827604	chr3P	231827603	231827604	231556283	231930935	AMEXTC_0340000030471_LOC100075357	0	LOC100075357	LOC100075357	NA	x		x		x		x		x		x		x	x
chr3P_272976053	chr3P	272976052	272976053	272726962	272833357	AMEXTC_0340000135204_PSMF1	142696	PSMF1	PSMF1	NA	x		x						x		x			x
chr3P_283221749	chr3P	283221748	283221749	283062847	283069817	AMEXTC_0340000034218_reverse	151932	reverse	REVERSE	NA													x
chr3P_335853384	chr3P	335853383	335853384	335978940	335982306	AMEXTC_0340000202475_LOC101945969	125557	LOC101945969	LOC101945969	NA													x
chr3P_349801312	chr3P	349801311	349801312	349972341	350181685	AMEXTC_0340000025049_Nuclear	171030	Nuclear	NUCLEAR	NA	x
chr3P_380905954	chr3P	380905953	380905954	380331018	380339070	AMEXTC_0340000073699_LOC108718530	566884	LOC108718530	LOC108718530	NA	x
chr3P_465292285	chr3P	465292284	465292285	465038186	465183558	mRNA01354	108727	NA	NA	NA	x
chr3P_491945023	chr3P	491945022	491945023	491862848	492307760	AMEXTC_0340000054019_PCIF1	0	PCIF1	PCIF1	GO:0005634;GO:0016422;GO:0099122;GO:1904047						x
chr3P_517179166	chr3P	517179165	517179166	516390217	517530338	AMEXTC_0340000228353_NCOA3	0	NCOA3	NCOA3	NA	x		x		x		x		x		x		x	x
chr3P_599950583	chr3P	599950582	599950583	601960645	602132540	mRNA00376	2010063	NA	NA	NA	x		x											x
chr3P_622491299	chr3P	622491298	622491299	622252846	623077919	AMEXTC_0340000217837_RNF44	0	RNF44	RNF44	GO:0046872	x				x		x						x	x
chr3P_712723430	chr3P	712723429	712723430	713082602	713083061	AMEXTC_0340000102199_PR	359173	PR	PR	NA	x													x
chr3P_812887835	chr3P	812887834	812887835	813195196	813260978	AMEXTC_0340000176259_LOC102364341	307362	LOC102364341	LOC102364341	NA						x
chr3P_819738713	chr3P	819738712	819738713	819639451	819983198	AMEXTC_0340000002714_LOC108789177	0	LOC108789177	LOC108789177	NA											x		x
chr3P_863101950	chr3P	863101949	863101950	862823457	863424829	AMEXTC_0340000013803_SH2B1	0	SH2B1	SH2B1	NA	x		x								x			x
chr3P_887550085	chr3P	887550084	887550085	887413541	888053361	AMEXTC_0340000217964_PHF20	0	PHF20	PHF20	GO:0006357;GO:0016573;GO:0043981;GO:0043982;GO:0043984;GO:0044545;GO:0046872;GO:0071339	x		x						x		x			x
chr3P_897369000	chr3P	897368999	897369000	898658814	900212102	AMEXTC_0340000054499_GGT7	1289815	GGT7	GGT7	NA	x		x								x			x
chr3P_900056418	chr3P	900056417	900056418	898658814	900212102	AMEXTC_0340000054499_GGT7	0	GGT7	GGT7	NA						x
chr3P_910525618	chr3P	910525617	910525618	910459879	911542942	AMEXTC_0340000044560_PLCG1	0	PLCG1	PLCG1	GO:0004435;GO:0005509;GO:0009395;GO:0010634;GO:0035556	x		x								x			x
chr3P_911535095	chr3P	911535094	911535095	910459879	911542942	AMEXTC_0340000044560_PLCG1	0	PLCG1	PLCG1	GO:0004435;GO:0005509;GO:0009395;GO:0010634;GO:0035556							x						x	x
chr3P_968093324	chr3P	968093323	968093324	968194059	968739162	AMEXTC_0340000169343_SRC	100736	SRC	SRC	GO:0004713;GO:0004714;GO:0004715;GO:0005102;GO:0005524;GO:0007155;GO:0007169;GO:0007173;GO:0030154;GO:0031234;GO:0036035;GO:0045087;GO:0045453;GO:0050847;GO:0070851;GO:2001237;GO:2001243	x													x
chr3P_1023404015	chr3P	1023404014	1023404015	1021737708	1023611674	AMEXTC_0340000225273_RBM27	0	RBM27	RBM27	GO:0003723;GO:0005634;GO:0006397;GO:0046872						x
chr3P_1189355173	chr3P	1189355172	1189355173	1188040033	1189390397	AMEXTC_0340000046236_UBN2	0	UBN2	UBN2	GO:0005634													x
chr3P_1216905455	chr3P	1216905454	1216905455	1216197634	1217406027	AMEXTC_0340000008875_ZC3H7B	0	ZC3H7B	ZC3H7B	NA													x
chr3Q_943523	chr3Q	943522	943523	309852	1074377	AMEXTC_0340000216835_GTPBP1	0	GTPBP1	GTPBP1	GO:0003746;GO:0003924;GO:0005525;GO:0006414													x
chr3Q_2019566	chr3Q	2019565	2019566	1300120	1700685	AMEXTC_0340000234977_SUN2	318881	SUN2	SUN2	GO:0005639;GO:0034993	x		x											x
chr3Q_8322723	chr3Q	8322722	8322723	7859688	8323005	AMEXTC_0340000232285_FAM227A	0	FAM227A	FAM227A	GO:0003676;GO:0005730;GO:0005737;GO:0008270;GO:0008988										x		x
chr3Q_112219683	chr3Q	112219682	112219683	112048603	112167287	AMEXTC_0340000182896_PFDN5	52396	PFDN5	PFDN5	GO:0006457;GO:0009986;GO:0016272;GO:0045211;GO:0050806;GO:0051082;GO:0051965	x		x								x			x
chr3Q_169330969	chr3Q	169330968	169330969	168497729	169701716	AMEXTC_0340000002534_DIP2B	0	DIP2B	DIP2B	NA	x
chr3Q_207061416	chr3Q	207061415	207061416	206431512	206560157	AMEXTC_0340000245150_EIF4B	501259	EIF4B	EIF4B	GO:0001731;GO:0033592;GO:0034057;GO:0043024;GO:0097010													x
chr3Q_225390051	chr3Q	225390050	225390051	225349024	225973046	AMEXTC_0340000018804_ASIC1	0	ASIC1	ASIC1	GO:0005887;GO:0015280;GO:0016324;GO:0035725;GO:0044736						x
chr3Q_257664065	chr3Q	257664064	257664065	256994188	257839053	AMEXTC_0340000000236_GDF11	0	GDF11	GDF11	NA	x		x								x			x
chr3Q_291148750	chr3Q	291148749	291148750	290277312	290545060	AMEXTC_0340000163596_KMT2D	603690	KMT2D	KMT2D	NA													x
chr3Q_313294858	chr3Q	313294857	313294858	313110172	313596560	AMEXTC_0340000036491_faxdc2	0	faxdc2	FAXDC2	GO:0000254;GO:0005506;GO:0005789;GO:0016020;GO:0016021;GO:0016126;GO:0016491	x		x								x			x
chr3Q_317258792	chr3Q	317258791	317258792	315604258	315855362	AMEXTC_0340000214870_mrpl22	1403430	mrpl22	MRPL22	GO:0003735;GO:0005739;GO:0005762;GO:0006412;GO:0015934;GO:0042255												x
chr3Q_358266180	chr3Q	358266179	358266180	357812424	358936193	AMEXTC_0340000022769_RNF130	0	RNF130	RNF130	GO:0005524;GO:0005765;GO:0015433;GO:0015440;GO:0015833;GO:0016021;GO:0019885;GO:0042287;GO:0042626;GO:0042824;GO:0042825;GO:0046872;GO:0046978;GO:0055085	x		x								x			x
chr3Q_419323361	chr3Q	419323360	419323361	418971201	419986710	AMEXTC_0340000260748_ik.L	0	ik.L	IK.L	GO:0005634	x		x								x			x
chr3Q_462252684	chr3Q	462252683	462252684	458941052	459619516	AMEXTC_0340000057168_MAT2B	2633168	MAT2B	MAT2B	GO:0006556;GO:0006730;GO:0048269;GO:0048270						x
chr3Q_528512979	chr3Q	528512978	528512979	528371396	528794081	AMEXTC_0340000260610_SLC25A17	0	SLC25A17	SLC25A17	GO:0005347;GO:0005779;GO:0015217;GO:0015228;GO:0015230;GO:0044610;GO:0051724;GO:0080122						x							x
chr3Q_534078666	chr3Q	534078665	534078666	531668536	533073048	AMEXTC_0340000224338_FBXW11	1005618	FBXW11	FBXW11	NA										x		x
chr3Q_602247365	chr3Q	602247364	602247365	599584128	602990251	AMEXTC_0340000244451_TBCD	0	TBCD	TBCD	GO:0005096;GO:0007021;GO:0007023;GO:0043547;GO:0048487	x		x		x		x		x		x		x	x
chr3Q_602247365	chr3Q	602247364	602247365	601342903	603826386	AMEXTC_0340000015383_ZCCHC6	0	ZCCHC6	ZCCHC6	NA	x		x		x		x		x		x		x	x
chr3Q_606110422	chr3Q	606110421	606110422	605092249	606028594	AMEXTC_0340000250113_FOXK2	81828	FOXK2	FOXK2	GO:0000978;GO:0000981;GO:0005634;GO:0006357	x
chr3Q_675595104	chr3Q	675595103	675595104	674910488	675113608	AMEXTC_0340000019819_PIK3R5	481496	PIK3R5	PIK3R5	GO:0005942;GO:0005944;GO:0007186;GO:0016301;GO:0043406;GO:0046935	x		x											x
chr3Q_694253289	chr3Q	694253288	694253289	692114641	692625381	AMEXTC_0340000013551_sec14l1.L	1627908	sec14l1.L	SEC14L1.L	NA													x
chr3Q_695554651	chr3Q	695554650	695554651	696419096	696421664	AMEXTC_0340000025983_LOC109110470	864446	LOC109110470	LOC109110470	NA						x
chr3Q_696097528	chr3Q	696097527	696097528	696419096	696421664	AMEXTC_0340000025983_LOC109110470	321569	LOC109110470	LOC109110470	NA									x				x
chr3Q_696152523	chr3Q	696152522	696152523	696419096	696421664	AMEXTC_0340000025983_LOC109110470	266574	LOC109110470	LOC109110470	NA							x						x	x
chr3Q_710170354	chr3Q	710170353	710170354	708314443	709627093	AMEXTC_0340000004686_MGAT5B	543261	MGAT5B	MGAT5B	NA						x
chr3Q_825225795	chr3Q	825225794	825225795	824960152	825893632	AMEXTC_0340000032660_TEX2	0	TEX2	TEX2	NA	x													x
chr3Q_855746938	chr3Q	855746937	855746938	854161444	855455949	AMEXTC_0340000204914_SMURF2	290989	SMURF2	SMURF2	NA												x
chr3Q_875527681	chr3Q	875527680	875527681	877736264	877736907	mRNA00667	2208584	NA	NA	NA	x		x		x		x		x		x		x	x
chr3Q_883682552	chr3Q	883682551	883682552	883626921	884442660	AMEXTC_0340000174486_WIPI1	0	WIPI1	WIPI1	GO:0006914;GO:0032266													x
chr3Q_891938757	chr3Q	891938756	891938757	892165392	892166035	mRNA00804	226636	NA	NA	NA													x
chr3Q_964641816	chr3Q	964641815	964641816	964580929	965270208	AMEXTC_0340000022735_BAHCC1	0	BAHCC1	BAHCC1	NA						x
chr3Q_977500642	chr3Q	977500641	977500642	976114195	978968678	AMEXTC_0340000163916_RPTOR	0	RPTOR	RPTOR	GO:0005737;GO:0009267;GO:0010506;GO:0030307;GO:0030674;GO:0031929;GO:0031931;GO:0038202;GO:0071230;GO:0071902	x		x								x			x
chr3Q_1169081874	chr3Q	1169081873	1169081874	1170305217	1170496271	AMEXTC_0340000011585_RTBDN	1223344	RTBDN	RTBDN	GO:0031362;GO:0032217;GO:0038023;GO:1902444						x				x		x	x
chr3Q_1181799622	chr3Q	1181799621	1181799622	1180718288	1181325699	AMEXTC_0340000136438_HOOK2	473923	HOOK2	HOOK2	GO:0005737;GO:0005813;GO:0005874;GO:0006368;GO:0008017;GO:0008023;GO:0030705;GO:0031122;GO:0051959		x
chr3Q_1221161550	chr3Q	1221161549	1221161550	1220879867	1220887029	AMEXTC_0340000244275_tmed1	274521	tmed1	TMED1	GO:0005783;GO:0005789;GO:0005793;GO:0005794;GO:0005886;GO:0006886;GO:0006888;GO:0007030;GO:0015031;GO:0016021;GO:0030134;GO:0033116													x	x
chr3Q_1221364396	chr3Q	1221364395	1221364396	1220879867	1220887029	AMEXTC_0340000244275_tmed1	477367	tmed1	TMED1	GO:0005783;GO:0005789;GO:0005793;GO:0005794;GO:0005886;GO:0006886;GO:0006888;GO:0007030;GO:0015031;GO:0016021;GO:0030134;GO:0033116							x							x
chr3Q_1221870285	chr3Q	1221870284	1221870285	1221952116	1221960386	AMEXTC_0340000001450_ILF3	81832	ILF3	ILF3	GO:0000976;GO:0003725;GO:0003727;GO:0005634;GO:0005737;GO:0006351;GO:0006357;GO:0007275;GO:0017091;GO:0030529;GO:0035925;GO:0043565;GO:0048027;GO:0051607;GO:1990904											x		x
chr4P_8735745	chr4P	8735744	8735745	9649988	9783350	AMEXTC_0340000001358_LOC102936366	914244	LOC102936366	LOC102936366	NA			x				x		x				x	x
chr4P_117260623	chr4P	117260622	117260623	116893453	117530030	AMEXTC_0340000131132_ESCO2	0	ESCO2	ESCO2	GO:0005634;GO:0007049;GO:0016746;GO:0046872										x		x
chr4P_157724276	chr4P	157724275	157724276	154895126	156078760	AMEXTC_0340000065057_pinx1	1645516	pinx1	PINX1	GO:0003676		x
chr4P_387190133	chr4P	387190132	387190133	387108199	387110676	AMEXTC_0340000053345_LOC106965298	79457	LOC106965298	LOC106965298	NA	x		x								x			x
chr4P_450941945	chr4P	450941944	450941945	449464656	449700745	AMEXTC_0340000064609_SRY-box	1241200	SRY-box	SRY-BOX	NA	x		x											x
chr4P_489759367	chr4P	489759366	489759367	493010251	493012960	AMEXTC_0340000014783_Sp8	3250885	Sp8	SP8	NA										x		x
chr4P_493502591	chr4P	493502590	493502591	493010251	493012960	AMEXTC_0340000014783_Sp8	489631	Sp8	SP8	NA	x		x								x			x
chr4P_502500639	chr4P	502500638	502500639	500647537	502694596	AMEXTC_0340000165066_ICK	0	ICK	ICK	NA						x
chr4P_526309033	chr4P	526309032	526309033	527432331	527432666	AMEXTC_0340000030672_MLIP	1123299	MLIP	MLIP	NA	x								x		x
chr4P_538485777	chr4P	538485776	538485777	538626848	538898143	AMEXTC_0340000013898_CSMD1	141072	CSMD1	CSMD1	NA	x		x						x		x			x
chr4P_649045612	chr4P	649045611	649045612	647307876	647665794	AMEXTC_0340000030312_CD109	1379818	CD109	CD109	NA	x
chr4P_705976610	chr4P	705976609	705976610	707121061	707121617	AMEXTC_0340000010568_UBE3D	1144452	UBE3D	UBE3D	GO:0000151;GO:0000209;GO:0005634;GO:0005829;GO:0006513;GO:0030332;GO:0031624;GO:0043161;GO:0051865;GO:0061630												x
chr4P_808200235	chr4P	808200234	808200235	806869403	806869915	AMEXTC_0340000096780_LOC106574453	1330320	LOC106574453	LOC106574453	NA	x		x								x
chr4P_863048362	chr4P	863048361	863048362	863028435	863062679	AMEXTC_0340000185026_SRSF12	0	SRSF12	SRSF12	GO:0000381;GO:0003723	x		x						x		x			x
chr4P_922217267	chr4P	922217266	922217267	922102832	922454695	AMEXTC_0340000138883_SNX3	0	SNX3	SNX3	GO:0005769;GO:0006783;GO:0015031;GO:0030218;GO:0042541;GO:0045335;GO:1901981						x
chr4P_923190812	chr4P	923190811	923190812	922692557	922857291	AMEXTC_0340000268471_NR2E1	333521	NR2E1	NR2E1	GO:0000122;GO:0000978;GO:0004879;GO:0005634;GO:0006357;GO:0008270;GO:0030154;GO:0048856	x
chr4P_998542950	chr4P	998542949	998542950	998306482	999001116	AMEXTC_0340000061126_LOC108504753	0	LOC108504753	LOC108504753	NA												x
chr4P_998542950	chr4P	998542949	998542950	998318815	999001116	AMEXTC_0340000033602_LOC102942174	0	LOC102942174	LOC102942174	NA												x
chr4P_1029350680	chr4P	1029350679	1029350680	1028768224	1031019199	AMEXTC_0340000209874_ADGB	0	ADGB	ADGB	NA	x
chr4P_1122884522	chr4P	1122884521	1122884522	1122697084	1123086650	AMEXTC_0340000062192_CAPN9	0	CAPN9	CAPN9	GO:0004198;GO:0005509;GO:0007586	x		x								x			x
chr4P_1139803737	chr4P	1139803736	1139803737	1140207085	1140351195	AMEXTC_0340000055005_map4k3	403349	map4k3	MAP4K3	GO:0005524;GO:0005634;GO:0008349;GO:0008623;GO:0046982;GO:0106310;GO:0106311	x		x								x
chr4Q_45561606	chr4Q	45561605	45561606	44762660	44763226	AMEXTC_0340000223940_g2e3	798380	g2e3	G2E3	NA	x		x											x
chr4Q_109631573	chr4Q	109631572	109631573	109883074	111065615	AMEXTC_0340000013349_RIN2	251502	RIN2	RIN2	GO:0005096;GO:0005856;GO:0007165;GO:0043547						x
chr4Q_140711635	chr4Q	140711634	140711635	140213425	140716116	AMEXTC_0340000288682_RRBP1	0	RRBP1	RRBP1	GO:0005783;GO:0007224;GO:0015031;GO:0016409;GO:0016746;GO:0018345;GO:0030176						x
chr4Q_173757213	chr4Q	173757212	173757213	173822070	173984423	AMEXTC_0340000138877_PPIL4	64858	PPIL4	PPIL4	GO:0003723;GO:0003755;GO:0005634;GO:1901407	x													x
chr4Q_191244300	chr4Q	191244299	191244300	189573900	190354318	AMEXTC_0340000170424_LOC103894799	889982	LOC103894799	LOC103894799	NA	x		x						x		x			x
chr4Q_243982862	chr4Q	243982861	243982862	243981931	244613217	AMEXTC_0340000045127_TIAM2	0	TIAM2	TIAM2	NA	x													x
chr4Q_277172484	chr4Q	277172483	277172484	277027633	277173752	AMEXTC_0340000034001_DHX57	0	DHX57	DHX57	GO:0003676;GO:0004386;GO:0005524;GO:0046872	x		x								x			x
chr4Q_291659060	chr4Q	291659059	291659060	291576740	291944943	AMEXTC_0340000242697_MERTK	0	MERTK	MERTK	NA	x													x
chr4Q_298056063	chr4Q	298056062	298056063	295580963	296312009	AMEXTC_0340000027406_FBLN7	1744054	FBLN7	FBLN7	GO:0005829;GO:0005975;GO:0016310;GO:0016773;GO:0050277;GO:0071222	x		x		x		x		x		x		x	x
chr4Q_318401085	chr4Q	318401084	318401085	315685601	315686592	mRNA00673	2714493	NA	NA	NA	x
chr4Q_341207769	chr4Q	341207768	341207769	343099745	343672729	AMEXTC_0340000231403_FMN2	1891977	FMN2	FMN2	NA					x	x	x						x
chr4Q_346987634	chr4Q	346987633	346987634	345959938	346228647	AMEXTC_0340000000061_GREM2	758987	GREM2	GREM2	NA	x		x								x			x
chr4Q_354773126	chr4Q	354773125	354773126	351127536	354489385	AMEXTC_0340000019664_BIRC6	283741	BIRC6	BIRC6	NA	x		x						x		x			x
chr4Q_388577435	chr4Q	388577434	388577435	389673882	390363276	AMEXTC_0340000207591_LOC108716644	1096448	LOC108716644	LOC108716644	NA	x		x		x		x		x		x		x	x
chr4Q_442159685	chr4Q	442159684	442159685	441493858	442515864	AMEXTC_0340000209167_Papolg	0	Papolg	PAPOLG	GO:0003723;GO:0004652;GO:0005524;GO:0005634;GO:0006378											x
chr4Q_468626027	chr4Q	468626026	468626027	468630404	468807277	AMEXTC_0340000027936_LOC102439853	4378	LOC102439853	LOC102439853	NA	x		x								x
chr4Q_489605468	chr4Q	489605467	489605468	488108486	488213131	AMEXTC_0340000061316_PRDM9	1392337	PRDM9	PRDM9	NA														x
chr4Q_490045221	chr4Q	490045220	490045221	488108486	488213131	AMEXTC_0340000061316_PRDM9	1832090	PRDM9	PRDM9	NA	x		x		x				x		x			x
chr4Q_490931302	chr4Q	490931301	490931302	492109893	492110673	AMEXTC_0340000195802_RNA-directed	1178592	RNA-directed	RNA-DIRECTED	NA						x
chr4Q_518961232	chr4Q	518961231	518961232	519134305	519288101	AMEXTC_0340000226333_RALGAPA2	173074	RALGAPA2	RALGAPA2	GO:0005096;GO:0005634;GO:0043547;GO:0051056													x
chr4Q_647902891	chr4Q	647902890	647902891	647009579	647017350	AMEXTC_0340000168989_OTX1	885541	OTX1	OTX1	GO:0000981;GO:0003677;GO:0005634;GO:0007275	x		x
chr4Q_780127132	chr4Q	780127131	780127132	779358339	780721825	AMEXTC_0340000124487_PCSK2	0	PCSK2	PCSK2	GO:0004252;GO:0005615;GO:0016020;GO:0016485;GO:0016486;GO:0043005	x
chr4Q_815281702	chr4Q	815281701	815281702	813597882	815636776	AMEXTC_0340000003631_NRXN1	0	NRXN1	NRXN1	GO:0016021	x		x						x		x			x
chr4Q_947239366	chr4Q	947239365	947239366	947474696	947486918	AMEXTC_0340000247328_LOC108646164	235331	LOC108646164	LOC108646164	NA										x		x
chr4Q_989805903	chr4Q	989805902	989805903	989415813	989883513	AMEXTC_0340000144839_TATDN3	0	TATDN3	TATDN3	GO:0016788		x
chr4Q_1050448059	chr4Q	1050448058	1050448059	1049960284	1049990380	AMEXTC_0340000184211_ORF2	457679	ORF2	ORF2	NA													x
chr4Q_1057997597	chr4Q	1057997596	1057997597	1056289638	1056289812	AMEXTC_0340000039788_GALNT14	1707785	GALNT14	GALNT14	GO:0000139;GO:0004653;GO:0006486;GO:0016021;GO:0030246	x
chr4Q_1120450306	chr4Q	1120450305	1120450306	1120352746	1120500675	AMEXTC_0340000033468_LOC104537923	0	LOC104537923	LOC104537923	NA													x
chr4Q_1120450306	chr4Q	1120450305	1120450306	1120352746	1121754351	AMEXTC_0340000041750_enah	0	enah	ENAH	GO:0003779;GO:0005737;GO:0005856;GO:0017124;GO:0042995													x
chr4Q_1120525439	chr4Q	1120525438	1120525439	1120352746	1121754351	AMEXTC_0340000041750_enah	0	enah	ENAH	GO:0003779;GO:0005737;GO:0005856;GO:0017124;GO:0042995													x
chr4Q_1151149200	chr4Q	1151149199	1151149200	1150902493	1151480572	AMEXTC_0340000165577_WDR43	0	WDR43	WDR43	NA	x		x								x			x
chr4Q_1158845173	chr4Q	1158845172	1158845173	1163687270	1164230078	AMEXTC_0340000197124_MOCS1	4842098	MOCS1	MOCS1	NA	x
chr4Q_1161760361	chr4Q	1161760360	1161760361	1163687270	1164230078	AMEXTC_0340000197124_MOCS1	1926910	MOCS1	MOCS1	NA	x		x		x		x		x		x		x	x
chr4Q_1216388665	chr4Q	1216388664	1216388665	1216226685	1217443178	AMEXTC_0340000208807_XPO5	0	XPO5	XPO5	GO:0005737;GO:0006886;GO:0031267;GO:0051168													x
chr4Q_1228477525	chr4Q	1228477524	1228477525	1228359153	1229181813	AMEXTC_0340000048279_XPO5	0	XPO5	XPO5	GO:0005737;GO:0006886;GO:0031267;GO:0051168	x		x		x		x		x		x		x	x
chr4Q_1241837130	chr4Q	1241837129	1241837130	1241692737	1241876901	AMEXTC_0340000019624_LOC102456152	0	LOC102456152	LOC102456152	NA	x		x
chr5P_22204117	chr5P	22204116	22204117	22072946	23486334	AMEXTC_0340000232244_TAF1	0	TAF1	TAF1	NA	x		x						x		x			x
chr5P_92005510	chr5P	92005509	92005510	93229277	93328555	AMEXTC_0340000266500_TIPIN	1223768	TIPIN	TIPIN	GO:0000076;GO:0003677;GO:0006974;GO:0007049;GO:0031298;GO:0043111;GO:0048478	x		x						x		x			x
chr5P_292179659	chr5P	292179658	292179659	292693159	292799417	AMEXTC_0340000211869_PASD1	513501	PASD1	PASD1	NA	x
chr5P_299867210	chr5P	299867209	299867210	299363391	299372903	AMEXTC_0340000301514_SLITRK2	494307	SLITRK2	SLITRK2	GO:0007409;GO:0016021;GO:0044528;GO:1905606														x
chr5P_336092770	chr5P	336092769	336092770	336060032	336480140	AMEXTC_0340000228364_MAMLD1	0	MAMLD1	MAMLD1	GO:0006357;GO:0016604													x
chr5P_386391780	chr5P	386391779	386391780	386481844	386816908	AMEXTC_0340000170941_CCDC160	90065	CCDC160	CCDC160	NA	x
chr5P_387606622	chr5P	387606621	387606622	387420713	387982972	AMEXTC_0340000176062_LOC103690175	0	LOC103690175	LOC103690175	NA						x
chr5P_387674350	chr5P	387674349	387674350	387420713	387982972	AMEXTC_0340000176062_LOC103690175	0	LOC103690175	LOC103690175	NA	x		x								x			x
chr5P_577705827	chr5P	577705826	577705827	576049021	579694128	AMEXTC_0340000058207_LOC103781761	0	LOC103781761	LOC103781761	NA	x													x
chr5P_616387145	chr5P	616387144	616387145	618904894	619053665	AMEXTC_0340000054042_XK-related	2517750	XK-related	XK-RELATED	NA	x		x						x		x			x
chr5P_640398512	chr5P	640398511	640398512	639997722	641154337	AMEXTC_0340000197115_CENPI	0	CENPI	CENPI	GO:0000776;GO:0005634;GO:0034508		x
chr5P_722458073	chr5P	722458072	722458073	722487178	722568859	AMEXTC_0340000054620_PDCD6IP	29106	PDCD6IP	PDCD6IP	NA						x							x
chr5P_767024310	chr5P	767024309	767024310	766377666	766382834	AMEXTC_0340000050908_DPY19L1	641476	DPY19L1	DPY19L1	NA	x		x								x			x
chr5P_795710445	chr5P	795710444	795710445	795613345	797812004	AMEXTC_0340000223688_ELMO1	0	ELMO1	ELMO1	NA	x
chr5P_796967411	chr5P	796967410	796967411	795613345	797812004	AMEXTC_0340000223688_ELMO1	0	ELMO1	ELMO1	NA	x		x		x		x		x		x		x	x
chr5P_798361020	chr5P	798361019	798361020	795613345	797812004	AMEXTC_0340000223688_ELMO1	549016	ELMO1	ELMO1	NA	x		x								x		x	x
chr5P_952169203	chr5P	952169202	952169203	951813631	952029207	AMEXTC_0340000039486_LY86	139996	LY86	LY86	NA	x		x		x		x		x		x		x	x
chr5P_1029556279	chr5P	1029556278	1029556279	1028645618	1028648004	AMEXTC_0340000046096_foxc1	908275	foxc1	FOXC1	GO:0000976;GO:0000978;GO:0000981;GO:0001568;GO:0001755;GO:0001756;GO:0003677;GO:0003682;GO:0003700;GO:0005634;GO:0006351;GO:0006355;GO:0006357;GO:0007155;GO:0007498;GO:0007507;GO:0008045;GO:0009653;GO:0030154;GO:0030325;GO:0033339;GO:0035886;GO:0039021;GO:0040036;GO:0043010;GO:0043114;GO:0045944;GO:0048387;GO:0048793;GO:0051216;GO:0060059;GO:0061300;GO:0061386;GO:0070098;GO:0072015;GO:0072149;GO:…	x
chr5P_1046012632	chr5P	1046012631	1046012632	1046137313	1046347527	AMEXTC_0340000212048_nrsn1	124682	nrsn1	NRSN1	GO:0007399;GO:0016021;GO:0030133;GO:0043005;GO:0043025						x
chr5P_1046012632	chr5P	1046012631	1046012632	1046137313	1046347527	AMEXTC_0340000212049_nrsn1	124682	nrsn1	NRSN1	GO:0007399;GO:0016021;GO:0030133;GO:0043005;GO:0043025						x
chr5P_1056304775	chr5P	1056304774	1056304775	1054608503	1054609440	AMEXTC_0340000170662_Cdkal1	1695335	Cdkal1	CDKAL1	GO:0005783;GO:0005789;GO:0016021;GO:0035598;GO:0035600;GO:0046872;GO:0051539;GO:0061712	x		x		x		x		x		x		x	x
chr5P_1152827746	chr5P	1152827745	1152827746	1153636259	1154450048	AMEXTC_0340000269368_ZCCHC2	808514	ZCCHC2	ZCCHC2	GO:0003676;GO:0008270;GO:0035091	x				x		x						x	x
chr5P_1262710892	chr5P	1262710891	1262710892	1262368314	1262550586	AMEXTC_0340000061084_IRX2	160306	IRX2	IRX2	GO:0000978;GO:0000981;GO:0001840;GO:0005634;GO:0006351;GO:0006357;GO:0007420;GO:0009953;GO:0009954;GO:0030182;GO:0045665;GO:0045666;GO:0045893;GO:0045944;GO:0048468	x		x
chr5Q_79454534	chr5Q	79454533	79454534	79513482	80337997	mRNA00073	58949	NA	NA	NA							x		x				x	x
chr5Q_155868117	chr5Q	155868116	155868117	155450921	156053119	AMEXTC_0340000016681_FHOD3	0	FHOD3	FHOD3	NA						x
chr5Q_163938104	chr5Q	163938103	163938104	163614456	163614956	AMEXTC_0340000032870_kcng2.L	323148	kcng2.L	KCNG2.L	GO:0005249;GO:0008076;GO:0034765;GO:0051260						x
chr5Q_198247928	chr5Q	198247927	198247928	196139481	197117758	AMEXTC_0340000001766_EPB41L3	1130170	EPB41L3	EPB41L3	GO:0001558;GO:0003779;GO:0005198;GO:0005856;GO:0005886;GO:0005911;GO:0030866;GO:0031032	x													x
chr5Q_360831864	chr5Q	360831863	360831864	360775179	360778657	AMEXTC_0340000002628_LOC105409720	53207	LOC105409720	LOC105409720	NA											x
chr5Q_364542941	chr5Q	364542940	364542941	364492544	364791404	AMEXTC_0340000229647_PSMG2	0	PSMG2	PSMG2	GO:0000502;GO:0005634;GO:0005829;GO:0043248;GO:0051131	x										x			x
chr5Q_507112910	chr5Q	507112909	507112910	507084037	507595238	AMEXTC_0340000023902_DSG2	0	DSG2	DSG2	NA	x		x											x
chr5Q_521130152	chr5Q	521130151	521130152	520287325	521458055	AMEXTC_0340000192770_ASXL3	0	ASXL3	ASXL3	NA	x		x		x		x		x		x		x	x
chr5Q_522802236	chr5Q	522802235	522802236	522938949	524375317	AMEXTC_0340000225991_SPIDR	136714	SPIDR	SPIDR	GO:0000228;GO:0000724;GO:0005654;GO:0070202	x
chr5Q_549858304	chr5Q	549858303	549858304	550495791	550900059	AMEXTC_0340000238023_AQP4	637488	AQP4	AQP4	GO:0015267;GO:0016021										x		x
chr5Q_571787668	chr5Q	571787667	571787668	573191885	573555769	AMEXTC_0340000208612_kappa	1404218	kappa	KAPPA	NA	x
chr5Q_595134068	chr5Q	595134067	595134068	599372588	599374501	AMEXTC_0340000033912_SYT1	4238521	SYT1	SYT1	GO:0000149;GO:0001786;GO:0005509;GO:0005544;GO:0005886;GO:0014059;GO:0016021;GO:0016192;GO:0017156;GO:0017158;GO:0019905;GO:0030276;GO:0030424;GO:0030672;GO:0031045;GO:0042584;GO:0048488;GO:0048791;GO:0070382;GO:0071277	x		x								x			x
chr5Q_695984492	chr5Q	695984491	695984492	695859637	695860934	AMEXTC_0340000027763_PDE7A	123558	PDE7A	PDE7A	GO:0004114;GO:0004115;GO:0007165;GO:0019933;GO:0046872										x		x
chr5Q_698605342	chr5Q	698605341	698605342	698192906	698193421	AMEXTC_0340000021398_hypothetical	411921	hypothetical	HYPOTHETICAL	NA	x
chr5Q_702275322	chr5Q	702275321	702275322	702507104	705818482	AMEXTC_0340000038965_NKAIN3	231783	NKAIN3	NKAIN3	GO:0002028;GO:0005886;GO:0016021	x		x						x		x			x
chr5Q_723385240	chr5Q	723385239	723385240	722059634	724329967	AMEXTC_0340000132366_cspp1.L	0	cspp1.L	CSPP1.L	NA	x										x			x
chr5Q_738795974	chr5Q	738795973	738795974	735964866	736166611	AMEXTC_0340000174338_RDH10	2629363	RDH10	RDH10	GO:0002138;GO:0005789;GO:0005811;GO:0016021;GO:0016616;GO:0031090;GO:0052650	x		x		x		x		x		x		x	x
chr5Q_863200480	chr5Q	863200479	863200480	862990047	862992357	AMEXTC_0340000260590_frat1	208123	frat1	FRAT1	NA	x		x		x		x		x		x		x	x
chr5Q_909402515	chr5Q	909402514	909402515	908041871	910038235	AMEXTC_0340000168199_VPS13B	0	VPS13B	VPS13B	NA	x		x		x		x		x		x		x	x
chr5Q_936432529	chr5Q	936432528	936432529	936199986	937200083	AMEXTC_0340000047165_RIMS2	0	RIMS2	RIMS2	GO:0001760;GO:0005737;GO:0005829;GO:0006886;GO:0006887;GO:0016020;GO:0016787;GO:0016831;GO:0019748;GO:0031267;GO:0042391;GO:0042734;GO:0044325;GO:0045202;GO:0046872;GO:0048167;GO:0048788;GO:0048791;GO:0050806;GO:1904985;GO:2000300							x						x
chr5Q_936554122	chr5Q	936554121	936554122	936199986	937200083	AMEXTC_0340000047165_RIMS2	0	RIMS2	RIMS2	GO:0001760;GO:0005737;GO:0005829;GO:0006886;GO:0006887;GO:0016020;GO:0016787;GO:0016831;GO:0019748;GO:0031267;GO:0042391;GO:0042734;GO:0044325;GO:0045202;GO:0046872;GO:0048167;GO:0048788;GO:0048791;GO:0050806;GO:1904985;GO:2000300	x		x						x		x			x
chr5Q_944191328	chr5Q	944191327	944191328	943663034	944806960	AMEXTC_0340000218610_RIMS2	0	RIMS2	RIMS2	GO:0001760;GO:0005737;GO:0005829;GO:0006886;GO:0006887;GO:0016020;GO:0016787;GO:0016831;GO:0019748;GO:0031267;GO:0042391;GO:0042734;GO:0044325;GO:0045202;GO:0046872;GO:0048167;GO:0048788;GO:0048791;GO:0050806;GO:1904985;GO:2000300														x
chr5Q_1002421187	chr5Q	1002421186	1002421187	1001690776	1001691118	AMEXTC_0340000031501_beta-geo	730069	beta-geo	BETA-GEO	NA		x
chr5Q_1069585363	chr5Q	1069585362	1069585363	1068625028	1069558330	AMEXTC_0340000217070_enpp2	27033	enpp2	ENPP2	GO:0001944;GO:0003676;GO:0004528;GO:0004551;GO:0004622;GO:0005044;GO:0005509;GO:0005615;GO:0006935;GO:0006955;GO:0008270;GO:0030247;GO:0030334;GO:0034638;GO:0045765;GO:0047391;GO:0048709;GO:0050848;GO:0051216;GO:0060217;GO:0060271;GO:0061371;GO:0070121						x
chr5Q_1119047090	chr5Q	1119047089	1119047090	1120382102	1120404653	AMEXTC_0340000134298_LOC549366	1335013	LOC549366	LOC549366	NA													x
chr5Q_1119184490	chr5Q	1119184489	1119184490	1120382102	1120404653	AMEXTC_0340000134298_LOC549366	1197613	LOC549366	LOC549366	NA							x						x
chr5Q_1130297554	chr5Q	1130297553	1130297554	1131710889	1132044882	AMEXTC_0340000185314_PHF20L1	1413336	PHF20L1	PHF20L1	NA	x
chr5Q_1283175794	chr5Q	1283175793	1283175794	1282556537	1282916829	AMEXTC_0340000213665_IQANK1	258965	IQANK1	IQANK1	NA	x		x		x		x		x		x		x	x
chr6P_18283141	chr6P	18283140	18283141	18048620	18210511	AMEXTC_0340000013531_ARHGEF39	72630	ARHGEF39	ARHGEF39	NA													x
chr6P_32258381	chr6P	32258380	32258381	32152413	32513885	AMEXTC_0340000051494_LOC102929365	0	LOC102929365	LOC102929365	NA	x		x								x			x
chr6P_47886098	chr6P	47886097	47886098	46537020	46540044	AMEXTC_0340000173202_hypothetical	1346054	hypothetical	HYPOTHETICAL	NA						x
chr6P_173370925	chr6P	173370924	173370925	174049721	174108560	AMEXTC_0340000301523_atp5a1	678797	atp5a1	ATP5A1	NA	x		x											x
chr6P_201824851	chr6P	201824850	201824851	201086927	202493173	AMEXTC_0340000001115_CTIF	0	CTIF	CTIF	GO:0000184;GO:0003723;GO:0005829;GO:0006446;GO:0008494;GO:0048471		x
chr6P_244372040	chr6P	244372039	244372040	243613121	243613663	AMEXTC_0340000046057_NEDD4L	758377	NEDD4L	NEDD4L	GO:0000209;GO:0005737;GO:0016567;GO:0019871;GO:0043161;GO:0045732;GO:0048814;GO:0061630;GO:1901380;GO:2000650													x	x
chr6P_337811980	chr6P	337811979	337811980	336893156	337515731	AMEXTC_0340000009064_lifr	296249	lifr	LIFR	NA	x
chr6P_344760516	chr6P	344760515	344760516	344322860	344781813	AMEXTC_0340000196593_LOC101937116	0	LOC101937116	LOC101937116	NA													x
chr6P_346189361	chr6P	346189360	346189361	346197447	346564717	AMEXTC_0340000062133_LOC102843023	8087	LOC102843023	LOC102843023	NA													x
chr6P_349384859	chr6P	349384858	349384859	348558851	350221812	AMEXTC_0340000005664_RICTOR	0	RICTOR	RICTOR	GO:0005509;GO:0005576;GO:0007275;GO:0030154;GO:0031932;GO:0038203;GO:0043539;GO:0051897	x		x		x		x		x		x		x	x
chr6P_399021409	chr6P	399021408	399021409	398620686	398781682	AMEXTC_0340000121378_mrps30	239727	mrps30	MRPS30	NA	x		x
chr6P_447791380	chr6P	447791379	447791380	447250093	448485106	AMEXTC_0340000156382_ANKRD55	0	ANKRD55	ANKRD55	NA											x
chr6P_499492026	chr6P	499492025	499492026	498764417	498765010	AMEXTC_0340000265605_Retrovirus-related	727016	Retrovirus-related	RETROVIRUS-RELATED	NA													x
chr6P_516927932	chr6P	516927931	516927932	515886860	516111200	AMEXTC_0340000207322_LOC104034877	816732	LOC104034877	LOC104034877	NA													x
chr6P_518539799	chr6P	518539798	518539799	518520922	518547458	AMEXTC_0340000177644_SREK1IP1	0	SREK1IP1	SREK1IP1	GO:0003676;GO:0006397;GO:0008270;GO:0008380											x		x
chr6P_553383807	chr6P	553383806	553383807	553079539	553763063	AMEXTC_0340000226096_AP-3	0	AP-3	AP-3	NA	x		x		x		x		x		x		x	x
chr6P_576192445	chr6P	576192444	576192445	574739563	576368399	AMEXTC_0340000164600_POLK	0	POLK	POLK	GO:0003684;GO:0003887;GO:0005634;GO:0042276;GO:0046872	x													x
chr6P_693866865	chr6P	693866864	693866865	693638832	693665473	AMEXTC_0340000016961_ADGRV1	201392	ADGRV1	ADGRV1	NA	x		x								x			x
chr6P_706773626	chr6P	706773625	706773626	706205296	706254611	AMEXTC_0340000124414_ARRDC3	519015	ARRDC3	ARRDC3	GO:0005737;GO:0005768;GO:0005886;GO:0007601;GO:0015031										x		x
chr6P_710796246	chr6P	710796245	710796246	710730107	710742214	AMEXTC_0340000036822_NR2F1	54032	NR2F1	NR2F1	GO:0000122;GO:0000978;GO:0004879;GO:0005634;GO:0006357;GO:0008270;GO:0030154;GO:0045944;GO:0048856						x
chr6P_726913880	chr6P	726913879	726913880	724814691	724815193	AMEXTC_0340000077400_LOC108715359	2098687	LOC108715359	LOC108715359	NA	x		x								x			x
chr6P_732503275	chr6P	732503274	732503275	730760972	732510175	AMEXTC_0340000060203_TTC37	0	TTC37	TTC37	GO:0034427;GO:0055087	x		x								x			x
chr6P_800381919	chr6P	800381918	800381919	800623940	801416225	AMEXTC_0340000201801_kcnn2	242022	kcnn2	KCNN2	GO:0005516;GO:0005886;GO:0006811;GO:0016021;GO:0016286;GO:0043005;GO:0043025;GO:0071805						x
chr6P_848335929	chr6P	848335928	848335929	848564470	849325714	AMEXTC_0340000063641_LVRN	228542	LVRN	LVRN	NA	x		x
chr6P_962231028	chr6P	962231027	962231028	962153728	962518858	AMEXTC_0340000056488_SLC12A2	0	SLC12A2	SLC12A2	NA	x		x											x
chr6P_978240360	chr6P	978240359	978240360	978148113	979430635	AMEXTC_0340000205722_SPTLC1	0	SPTLC1	SPTLC1	GO:0004758;GO:0005783;GO:0030170;GO:0046512;GO:0046513	x		x								x			x
chr6P_991714737	chr6P	991714736	991714737	990515293	991098427	AMEXTC_0340000011724_SYK	616310	SYK	SYK	NA										x		x
chr6P_1021617174	chr6P	1021617173	1021617174	1021076669	1022001068	AMEXTC_0340000170865_CDC14B	0	CDC14B	CDC14B	GO:0004725;GO:0008138;GO:0106306;GO:0106307	x		x						x		x			x
chr6P_1141242382	chr6P	1141242381	1141242382	1140217349	1141465202	AMEXTC_0340000061154_CARNMT1	0	CARNMT1	CARNMT1	GO:0005634;GO:0005829;GO:0008757;GO:0030735;GO:0035498														x
chr6P_1141242382	chr6P	1141242381	1141242382	1141005966	1141640547	AMEXTC_0340000033623_OSTF1	0	OSTF1	OSTF1	NA														x
chr6P_1154746634	chr6P	1154746633	1154746634	1155032952	1155093554	AMEXTC_0340000040523_TLE1	286319	TLE1	TLE1	GO:0003714;GO:0005634;GO:0005667;GO:0070491;GO:0090090	x		x
chr6P_1186659381	chr6P	1186659380	1186659381	1184534599	1184534947	AMEXTC_0340000196129_GKAP1	2124434	GKAP1	GKAP1	GO:0005794;GO:0007165	x		x											x
chr6P_1186764743	chr6P	1186764742	1186764743	1184534599	1184534947	AMEXTC_0340000196129_GKAP1	2229796	GKAP1	GKAP1	GO:0005794;GO:0007165	x		x						x		x		x	x
chr6P_1340690115	chr6P	1340690114	1340690115	1337743898	1339212860	AMEXTC_0340000227559_ADGRL3	1477255	ADGRL3	ADGRL3	NA										x		x
chr6P_1387336440	chr6P	1387336439	1387336440	1387134813	1387584234	AMEXTC_0340000056340_HNRNPD	0	HNRNPD	HNRNPD	GO:0003730	x
chr6P_1408339739	chr6P	1408339738	1408339739	1407068291	1408325484	AMEXTC_0340000020700_SLC4A4	14255	SLC4A4	SLC4A4	GO:0005452;GO:0005886;GO:0008510;GO:0015701;GO:0016021;GO:0016323;GO:0022857;GO:0050801;GO:0051453;GO:0055085										x		x
chr6P_1408635103	chr6P	1408635102	1408635103	1407068291	1408325484	AMEXTC_0340000020700_SLC4A4	309619	SLC4A4	SLC4A4	GO:0005452;GO:0005886;GO:0008510;GO:0015701;GO:0016021;GO:0016323;GO:0022857;GO:0050801;GO:0051453;GO:0055085							x						x
chr6P_1485699087	chr6P	1485699086	1485699087	1485528633	1485776520	AMEXTC_0340000037291_LOC100082443	0	LOC100082443	LOC100082443	NA						x
chr6Q_9982030	chr6Q	9982029	9982030	9003575	9941201	AMEXTC_0340000014713_EPHA5	40829	EPHA5	EPHA5	NA	x		x						x		x			x
chr6Q_112651646	chr6Q	112651645	112651646	110484270	111723527	AMEXTC_0340000162666_LOC108643083	928119	LOC108643083	LOC108643083	NA	x		x								x			x
chr6Q_124896770	chr6Q	124896769	124896770	125874281	125875015	AMEXTC_0340000082790_CR1-3	977512	CR1-3	CR1-3	NA	x		x											x
chr6Q_134316649	chr6Q	134316648	134316649	134501004	135413048	AMEXTC_0340000064413_hsdl2	184356	hsdl2	HSDL2	GO:0005777;GO:0016491													x	x
chr6Q_152056992	chr6Q	152056991	152056992	152669859	152671704	AMEXTC_0340000053799_LOC108710849	612868	LOC108710849	LOC108710849	NA	x		x								x			x
chr6Q_172812421	chr6Q	172812420	172812421	172921869	173047233	AMEXTC_0340000275588_FAM241A	109449	FAM241A	FAM241A	GO:0016021;GO:0043231	x		x								x			x
chr6Q_225395662	chr6Q	225395661	225395662	225063496	225260047	AMEXTC_0340000021824_LSU	135615	LSU	LSU	NA							x						x
chr6Q_367211275	chr6Q	367211274	367211275	368163601	368720824	AMEXTC_0340000022847_LINGO2	952327	LINGO2	LINGO2	NA	x										x
chr6Q_369433458	chr6Q	369433457	369433458	369382826	370032256	AMEXTC_0340000003291_tek	0	tek	TEK	NA		x
chr6Q_532865771	chr6Q	532865770	532865771	533103740	533114223	AMEXTC_0340000056329_ABHD18	237970	ABHD18	ABHD18	NA													x
chr6Q_611960081	chr6Q	611960080	611960081	611393305	612357641	AMEXTC_0340000201839_ELMOD2	0	ELMOD2	ELMOD2	GO:0005096;GO:0043547													x
chr6Q_646075230	chr6Q	646075229	646075230	645524485	645525920	mRNA01254	549310	NA	NA	NA	x		x						x		x			x
chr6Q_657410612	chr6Q	657410611	657410612	657173473	657537341	AMEXTC_0340000187359_NR3C2	0	NR3C2	NR3C2	NA	x		x		x		x		x		x		x	x
chr6Q_658572424	chr6Q	658572423	658572424	658382258	659168925	AMEXTC_0340000006563_DCLK2	0	DCLK2	DCLK2	GO:0000226;GO:0004672;GO:0005524;GO:0035556	x		x								x			x
chr6Q_675984635	chr6Q	675984634	675984635	677371542	677854688	AMEXTC_0340000021236_ARFIP1	1386908	ARFIP1	ARFIP1	GO:0019904;GO:0032588;GO:0050708;GO:0070273	x		x								x			x
chr6Q_698132995	chr6Q	698132994	698132995	697844661	698482913	AMEXTC_0340000120877_SEC24C	0	SEC24C	SEC24C	NA													x
chr6Q_807659902	chr6Q	807659901	807659902	806172924	806180076	AMEXTC_0340000082137_ORF2-encoded	1479826	ORF2-encoded	ORF2-ENCODED	NA						x
chr6Q_913118893	chr6Q	913118892	913118893	912344238	912876508	AMEXTC_0340000036779_cytochrome	242385	cytochrome	CYTOCHROME	NA	x
chr6Q_1058747657	chr6Q	1058747656	1058747657	1058695799	1061745317	AMEXTC_0340000044774_FRYL	0	FRYL	FRYL	GO:0000902;GO:0005938;GO:0007507;GO:0030427;GO:0031175													x	x
chr6Q_1143298355	chr6Q	1143298354	1143298355	1142794662	1142797484	AMEXTC_0340000052761_LOC110512380	500871	LOC110512380	LOC110512380	NA							x						x
chr6Q_1238949562	chr6Q	1238949561	1238949562	1237981545	1238714972	AMEXTC_0340000224649_prominin-1.s14	234590	prominin-1.s14	PROMININ-1.S14	NA	x		x
chr6Q_1242533707	chr6Q	1242533706	1242533707	1242637892	1242764687	AMEXTC_0340000017077_CPEB2	104186	CPEB2	CPEB2	GO:0003730;GO:0045182						x
chr6Q_1273750417	chr6Q	1273750416	1273750417	1271985110	1271985561	AMEXTC_0340000166504_nemf	1764856	nemf	NEMF	GO:0000049;GO:0005737;GO:0006511;GO:0043023;GO:0061630;GO:0072344;GO:1990112;GO:1990116	x
chr6Q_1278221567	chr6Q	1278221566	1278221567	1278490689	1278546993	AMEXTC_0340000079432_slit2	269123	slit2	SLIT2	NA						x
chr6Q_1278341243	chr6Q	1278341242	1278341243	1278490689	1278546993	AMEXTC_0340000079432_slit2	149447	slit2	SLIT2	NA	x		x								x			x
chr6Q_1287844882	chr6Q	1287844881	1287844882	1288120507	1288291519	AMEXTC_0340000205915_LOC104570329	275626	LOC104570329	LOC104570329	NA	x		x											x
chr6Q_1326602088	chr6Q	1326602087	1326602088	1326409543	1327399869	AMEXTC_0340000186775_FAM193A	0	FAM193A	FAM193A	NA													x
chr6Q_1343107620	chr6Q	1343107619	1343107620	1342936164	1345965060	AMEXTC_0340000006780_HTT	0	HTT	HTT	GO:0005634;GO:0005737	x		x		x		x		x		x		x	x
chr6Q_1344553593	chr6Q	1344553592	1344553593	1342936164	1345965060	AMEXTC_0340000006780_HTT	0	HTT	HTT	GO:0005634;GO:0005737	x		x								x			x
chr6Q_1575985255	chr6Q	1575985254	1575985255	1575915084	1576481756	AMEXTC_0340000180958_LOC101932902	0	LOC101932902	LOC101932902	NA						x
chr7_85420065	chr7	85420064	85420065	85102888	85495586	AMEXTC_0340000191791_CCDC191	0	CCDC191	CCDC191	NA	x
chr7_135549739	chr7	135549738	135549739	135340944	135662537	AMEXTC_0340000030596_B4GALT4	0	B4GALT4	B4GALT4	GO:0000785;GO:0003682;GO:0005634;GO:0005794;GO:0005975;GO:0006325;GO:0006486;GO:0008378;GO:0016021;GO:0031492;GO:0032580;GO:0070085	x		x								x			x
chr7_138628808	chr7	138628807	138628808	138629932	139812643	AMEXTC_0340000046688_MAEL	1125	MAEL	MAEL	GO:0005634;GO:0005737;GO:0007140;GO:0007275;GO:0007283;GO:0030154;GO:0031047;GO:0034587;GO:0043046;GO:0043186;GO:0043565;GO:0045892;GO:0060964;GO:0071547	x		x								x			x
chr7_206874138	chr7	206874137	206874138	206748355	207946724	AMEXTC_0340000230011_TTC3	0	TTC3	TTC3	NA	x		x											x
chr7_208314735	chr7	208314734	208314735	208122622	208542237	AMEXTC_0340000201440_ttc3	0	ttc3	TTC3	NA	x		x								x			x
chr7_211466131	chr7	211466130	211466131	210147528	211557681	AMEXTC_0340000030552_DYRK1A	0	DYRK1A	DYRK1A	GO:0003713;GO:0004674;GO:0004712;GO:0004713;GO:0004714;GO:0005524;GO:0005634;GO:0006468;GO:0016607;GO:0018105;GO:0018107;GO:0018108;GO:0045893;GO:0046777;GO:0106310;GO:0106311	x
chr7_262289579	chr7	262289578	262289579	262214755	262285505	AMEXTC_0340000062778_sod1	4074	sod1	SOD1	GO:0004784;GO:0005507;GO:0005634;GO:0005737;GO:0005739;GO:0005777;GO:0005829;GO:0008270;GO:0016532;GO:0019430						x
chr7_276585108	chr7	276585107	276585108	275703784	275936389	AMEXTC_0340000220227_RWDD2B	648719	RWDD2B	RWDD2B	NA	x
chr7_282339158	chr7	282339157	282339158	282331332	282572353	AMEXTC_0340000198756_LOC101940320	0	LOC101940320	LOC101940320	NA	x													x
chr7_325719120	chr7	325719119	325719120	325222966	325875870	AMEXTC_0340000037662_jam2.L	0	jam2.L	JAM2.L	GO:0016021	x
chr7_447820194	chr7	447820193	447820194	448934801	449225888	AMEXTC_0340000147626_CUNH3orf52	1114608	CUNH3orf52	CUNH3ORF52	NA						x
chr7_449074535	chr7	449074534	449074535	448934801	449225888	AMEXTC_0340000147626_CUNH3orf52	0	CUNH3orf52	CUNH3ORF52	NA													x
chr7_624477669	chr7	624477668	624477669	624473644	625004024	AMEXTC_0340000002775_kiaa1524.L	0	kiaa1524.L	KIAA1524.L	NA										x		x
chr7_706734670	chr7	706734669	706734670	706411777	706910367	AMEXTC_0340000223387_UXS1	0	UXS1	UXS1	GO:0001503;GO:0005737;GO:0015012;GO:0016021;GO:0030198;GO:0030206;GO:0032580;GO:0033320;GO:0042732;GO:0048040;GO:0051216;GO:0070403	x		x											x
chr7_712721579	chr7	712721578	712721579	714231657	714832842	AMEXTC_0340000194989_RBBP7	1510079	RBBP7	RBBP7	GO:0006260;GO:0006325;GO:0006351;GO:0006355;GO:0016569;GO:0031101;GO:0035098	x													x
chr7_723267822	chr7	723267821	723267822	723344319	723714505	AMEXTC_0340000044172_LIMS1	76498	LIMS1	LIMS1	GO:0005737;GO:0005911;GO:0005925;GO:0045216;GO:0046872;GO:0098609;GO:1900026;GO:2001046	x
chr7_747532498	chr7	747532497	747532498	747073284	747472235	AMEXTC_0340000055059_AP1S2	60263	AP1S2	AP1S2	GO:0006886;GO:0016192;GO:0030117;GO:0043231	x		x		x		x		x		x		x	x
chr7_787589034	chr7	787589033	787589034	787142332	787945188	AMEXTC_0340000164808_CCDC138	0	CCDC138	CCDC138	NA												x
chr7_803293665	chr7	803293664	803293665	802842421	804010044	AMEXTC_0340000145870_TUBGCP3	0	TUBGCP3	TUBGCP3	GO:0000922;GO:0005737;GO:0005815;GO:0005874;GO:0007020;GO:0043015	x		x						x		x			x
chr7_847409969	chr7	847409968	847409969	847730932	848239778	AMEXTC_0340000233069_MAP7D2	320964	MAP7D2	MAP7D2	GO:0000226;GO:0015630	x		x								x			x
chr7_852153755	chr7	852153754	852153755	851102810	851916006	AMEXTC_0340000162753_TMCO3	237749	TMCO3	TMCO3	GO:0015299;GO:0016021	x		x								x			x
chr7_881140650	chr7	881140649	881140650	881197968	881587014	mRNA00963	57319	NA	NA	NA	x
chr7_886218178	chr7	886218177	886218178	885465643	886575762	AMEXTC_0340000002589_PROS1	0	PROS1	PROS1	GO:0005509;GO:0005615;GO:0042730	x		x						x		x			x
chr7_936401885	chr7	936401884	936401885	936698059	936701434	AMEXTC_0340000025425_KLHL34	296175	KLHL34	KLHL34	NA						x
chr7_1015745072	chr7	1015745071	1015745072	1015993865	1016090574	AMEXTC_0340000178888_RAB9A	248794	RAB9A	RAB9A	GO:0003924;GO:0005525;GO:0005764;GO:0005770;GO:0005829;GO:0030670;GO:0032482;GO:0042147;GO:0045335						x
chr7_1075324051	chr7	1075324050	1075324051	1075973731	1077934029	AMEXTC_0340000029372_LOC101271565	649681	LOC101271565	LOC101271565	NA										x		x
chr7_1124072186	chr7	1124072185	1124072186	1121209816	1122363771	AMEXTC_0340000236393_DOCK9	1708415	DOCK9	DOCK9	GO:0005085;GO:0007264	x		x						x		x			x
chr7_1127230170	chr7	1127230169	1127230170	1126655332	1126656844	AMEXTC_0340000251683_IPO5	573326	IPO5	IPO5	GO:0005634;GO:0005737;GO:0006606;GO:0031267	x
chr7_1175961531	chr7	1175961530	1175961531	1177811959	1177826262	AMEXTC_0340000044203_SLITRK6	1850429	SLITRK6	SLITRK6	GO:0003676;GO:0005887;GO:0007409;GO:0008168;GO:0032259;GO:1905606			x						x				x	x
chr7_1238600712	chr7	1238600711	1238600712	1238526071	1238958871	AMEXTC_0340000011897_PICK1	0	PICK1	PICK1	GO:0002092;GO:0003779;GO:0005080;GO:0005543;GO:0005856;GO:0005886;GO:0006886;GO:0008021;GO:0014069;GO:0019904;GO:0032588;GO:0034315;GO:0043005;GO:0043113;GO:0048471;GO:0097062;GO:0098842	x													x
chr7_1238691844	chr7	1238691843	1238691844	1238526071	1238958871	AMEXTC_0340000011897_PICK1	0	PICK1	PICK1	GO:0002092;GO:0003779;GO:0005080;GO:0005543;GO:0005856;GO:0005886;GO:0006886;GO:0008021;GO:0014069;GO:0019904;GO:0032588;GO:0034315;GO:0043005;GO:0043113;GO:0048471;GO:0097062;GO:0098842	x										x
chr7_1321991829	chr7	1321991828	1321991829	1323564021	1323675066	AMEXTC_0340000025322_BORA	1572193	BORA	BORA	NA	x		x								x			x
chr7_1414980176	chr7	1414980175	1414980176	1411147111	1411148182	AMEXTC_0340000152613_TDRD3	3831994	TDRD3	TDRD3	GO:0003682;GO:0003713;GO:0005634;GO:0005737;GO:0006325;GO:0016569;GO:0035064	x		x		x		x		x		x		x	x
chr7_1418206850	chr7	1418206849	1418206850	1421833691	1421847250	AMEXTC_0340000050392_pcdh8	3626842	pcdh8	PCDH8	GO:0005509;GO:0005887;GO:0007155;GO:0007156						x
chr7_1456298789	chr7	1456298788	1456298789	1455499400	1456302692	AMEXTC_0340000006082_RCBTB1	0	RCBTB1	RCBTB1	NA	x		x											x
chr7_1535285031	chr7	1535285030	1535285031	1534793497	1535446082	AMEXTC_0340000286214_EXOSC8	0	EXOSC8	EXOSC8	GO:0000178;GO:0006396;GO:0006401;GO:0007409;GO:0021693;GO:0042552										x		x
chr7_1570599263	chr7	1570599262	1570599263	1568260866	1568292164	AMEXTC_0340000050189_CCNA1	2307099	CCNA1	CCNA1	GO:0000079;GO:0000307;GO:0005634;GO:0005737;GO:0016538;GO:0044772;GO:0097124	x		x								x			x
chr7_1579240407	chr7	1579240406	1579240407	1579074485	1579755866	AMEXTC_0340000041262_N4BP2L2	0	N4BP2L2	N4BP2L2	GO:0004739;GO:0005967;GO:0006086;GO:0016021											x
chr7_1579856864	chr7	1579856863	1579856864	1579074485	1579755866	AMEXTC_0340000041262_N4BP2L2	100998	N4BP2L2	N4BP2L2	GO:0004739;GO:0005967;GO:0006086;GO:0016021	x		x								x			x
chr7_1729594935	chr7	1729594934	1729594935	1729834523	1730359962	AMEXTC_0340000173660_AASDHPPT	239589	AASDHPPT	AASDHPPT	GO:0000287;GO:0006633;GO:0008897	x		x								x			x
chr7_1761016283	chr7	1761016282	1761016283	1761657879	1761740093	AMEXTC_0340000053355_TMEM135	641597	TMEM135	TMEM135	GO:0016021		x
chr7_1775653091	chr7	1775653090	1775653091	1775019775	1775747259	AMEXTC_0340000239383_LOC102445870	0	LOC102445870	LOC102445870	NA	x													x
chr7_1776358755	chr7	1776358754	1776358755	1775019775	1775747259	AMEXTC_0340000239383_LOC102445870	611496	LOC102445870	LOC102445870	NA	x		x								x
chr7_1880663298	chr7	1880663297	1880663298	1880644875	1880761571	AMEXTC_0340000095925_mrpl48	0	mrpl48	MRPL48	GO:0005761	x		x								x			x
chr7_1885423681	chr7	1885423680	1885423681	1885333269	1885744468	AMEXTC_0340000002125_LOC108708823	0	LOC108708823	LOC108708823	NA									x	x	x	x	x
chr7_1895575957	chr7	1895575956	1895575957	1894642416	1895711481	AMEXTC_0340000243818_ARHGEF17	0	ARHGEF17	ARHGEF17	NA	x		x						x		x			x
chr7_1925925305	chr7	1925925304	1925925305	1925178018	1925748210	AMEXTC_0340000244260_INPPL1	177095	INPPL1	INPPL1	NA	x		x		x		x		x		x		x	x
chr7_1983835074	chr7	1983835073	1983835074	1983721040	1983727200	AMEXTC_0340000045069_APBB1	107874	APBB1	APBB1	NA	x		x						x		x			x
chr8_54760802	chr8	54760801	54760802	54491989	55012972	AMEXTC_0340000024252_PRRC2B	0	PRRC2B	PRRC2B	GO:0004714;GO:0005518;GO:0005524;GO:0005887;GO:0007169;GO:0007275;GO:0033674;GO:0038062;GO:0043235													x
chr8_66394534	chr8	66394533	66394534	66272555	66748670	AMEXTC_0340000180103_DDX31	0	DDX31	DDX31	NA	x		x						x		x			x
chr8_105634546	chr8	105634545	105634546	104740387	106203752	AMEXTC_0340000064344_NR6A1	0	NR6A1	NR6A1	GO:0000978;GO:0003700;GO:0004879;GO:0005634;GO:0005737;GO:0006357;GO:0008270;GO:0009952;GO:0016477;GO:0022008;GO:0030518;GO:0030917;GO:0042803;GO:0043565;GO:0048513							x		x				x	x
chr8_152820764	chr8	152820763	152820764	152433281	152859895	AMEXTC_0340000215950_LOC107295536	0	LOC107295536	LOC107295536	NA	x		x						x		x			x
chr8_152861085	chr8	152861084	152861085	152433281	152859895	AMEXTC_0340000215950_LOC107295536	1190	LOC107295536	LOC107295536	NA	x		x						x		x			x
chr8_157972942	chr8	157972941	157972942	157967913	157971656	AMEXTC_0340000051556_LOC101733799	1286	LOC101733799	LOC101733799	NA	x		x		x		x		x		x		x	x
chr8_216234432	chr8	216234431	216234432	217318730	217321412	AMEXTC_0340000059044_LINE-1	1084299	LINE-1	LINE-1	NA	x		x						x		x			x
chr8_271148387	chr8	271148386	271148387	271179792	271355946	AMEXTC_0340000172546_TRAF2	31406	TRAF2	TRAF2	NA	x													x
chr8_297924957	chr8	297924956	297924957	299243071	301611142	AMEXTC_0340000217826_EHMT1	1318115	EHMT1	EHMT1	GO:0002039;GO:0005634;GO:0008270;GO:0018024													x
chr8_301236502	chr8	301236501	301236502	299243071	301611142	AMEXTC_0340000217826_EHMT1	0	EHMT1	EHMT1	GO:0002039;GO:0005634;GO:0008270;GO:0018024													x
chr8_312063568	chr8	312063567	312063568	311649183	312736741	AMEXTC_0340000204156_ABCA2	0	ABCA2	ABCA2	NA	x													x
chr8_367067665	chr8	367067664	367067665	367085873	367202446	AMEXTC_0340000013487_LOC108802911	18209	LOC108802911	LOC108802911	NA	x		x								x			x
chr8_372294770	chr8	372294769	372294770	372047655	372268841	AMEXTC_0340000033907_DRAXIN	25929	DRAXIN	DRAXIN	GO:0005576;GO:0005730;GO:0007411;GO:0016055;GO:0042273												x
chr8_378286101	chr8	378286100	378286101	378564885	378568531	AMEXTC_0340000156763_LOC108698113	278785	LOC108698113	LOC108698113	NA	x		x								x			x
chr8_430088569	chr8	430088568	430088569	428900397	429112405	AMEXTC_0340000187888_ANKRD65	976164	ANKRD65	ANKRD65	NA													x
chr8_454134294	chr8	454134293	454134294	454447035	454453341	AMEXTC_0340000025216_KIF1B	312742	KIF1B	KIF1B	NA	x		x								x			x
chr8_500447411	chr8	500447410	500447411	500330812	500442781	AMEXTC_0340000043574_PRDM16	4630	PRDM16	PRDM16	NA	x		x								x			x
chr8_598124728	chr8	598124727	598124728	597496424	598380693	AMEXTC_0340000182974_LOC101959289	0	LOC101959289	LOC101959289	NA	x		x						x		x			x
chr8_616437110	chr8	616437109	616437110	615580965	617624646	AMEXTC_0340000238180_LOC104547044	0	LOC104547044	LOC104547044	NA													x
chr8_649034679	chr8	649034678	649034679	649661375	650640502	AMEXTC_0340000023746_CAMTA1	626697	CAMTA1	CAMTA1	NA									x		x		x
chr8_699343417	chr8	699343416	699343417	696081837	696496620	AMEXTC_0340000203562_PAX2	2846797	PAX2	PAX2	GO:0003677;GO:0005634;GO:0006355;GO:0007275							x						x	x
chr8_714817994	chr8	714817993	714817994	714611200	716821263	AMEXTC_0340000244886_arl6	0	arl6	ARL6	GO:0003924;GO:0005525;GO:0060170	x		x				x		x		x		x	x
chr8_715970083	chr8	715970082	715970083	714611200	716821263	AMEXTC_0340000244886_arl6	0	arl6	ARL6	GO:0003924;GO:0005525;GO:0060170			x				x		x				x	x
chr8_734792051	chr8	734792050	734792051	737265252	737976619	AMEXTC_0340000059784_USP54	2473202	USP54	USP54	NA						x							x	x
chr8_759631970	chr8	759631969	759631970	759321536	761443737	AMEXTC_0340000132667_SIRT1	0	SIRT1	SIRT1	GO:0002039;GO:0003714;GO:0005634;GO:0005637;GO:0005654;GO:0016740;GO:0017136;GO:0033553;GO:0045892;GO:0070403;GO:0070932			x						x				x
chr8_760721047	chr8	760721046	760721047	759321536	761443737	AMEXTC_0340000132667_SIRT1	0	SIRT1	SIRT1	GO:0002039;GO:0003714;GO:0005634;GO:0005637;GO:0005654;GO:0016740;GO:0017136;GO:0033553;GO:0045892;GO:0070403;GO:0070932			x						x				x	x
chr8_768511682	chr8	768511681	768511682	768585568	769176478	AMEXTC_0340000156957_LOC104157854	73887	LOC104157854	LOC104157854	NA	x		x								x			x
chr8_838306054	chr8	838306053	838306054	841627230	842417858	AMEXTC_0340000024142_sgpl1	3321177	sgpl1	SGPL1	GO:0001667;GO:0005783;GO:0008117;GO:0016831;GO:0019752;GO:0030149;GO:0030170	x
chr8_877290325	chr8	877290324	877290325	877281629	877285237	AMEXTC_0340000011664_WAPL	5088	WAPL	WAPL	GO:0060623;GO:0071922									x				x	x
chr8_937182691	chr8	937182690	937182691	935844405	936881571	AMEXTC_0340000217978_PHC2	301120	PHC2	PHC2	GO:0003677;GO:0005634;GO:0008270	x		x		x				x		x			x
chr8_939955730	chr8	939955729	939955730	939268752	939716651	AMEXTC_0340000227314_tspan14.S	239079	tspan14.S	TSPAN14.S	NA	x		x		x		x		x		x		x	x
chr8_1014585069	chr8	1014585068	1014585069	1012835688	1016170638	AMEXTC_0340000063477_LRMDA	0	LRMDA	LRMDA	NA	x		x								x			x
chr8_1064630783	chr8	1064630782	1064630783	1064440077	1064556593	AMEXTC_0340000039134_caly	74190	caly	CALY	NA						x
chr8_1081413491	chr8	1081413490	1081413491	1080207599	1080496252	AMEXTC_0340000062291_LOC107289633	917239	LOC107289633	LOC107289633	NA	x		x				x		x		x		x	x
chr8_1101212001	chr8	1101212000	1101212001	1101193990	1101305794	AMEXTC_0340000002206_RASSF4	0	RASSF4	RASSF4	GO:0007165						x
chr8_1101568248	chr8	1101568247	1101568248	1101193990	1101305794	AMEXTC_0340000002206_RASSF4	262454	RASSF4	RASSF4	GO:0007165						x
chr8_1163029261	chr8	1163029260	1163029261	1162165701	1162195152	AMEXTC_0340000117374_acta2	834109	acta2	ACTA2	GO:0005737;GO:0005869;GO:0010628;GO:0030027;GO:0030175;GO:0044297;GO:0090131													x
chr8_1180431316	chr8	1180431315	1180431316	1180368639	1181180874	AMEXTC_0340000041976_PTEN	0	PTEN	PTEN	GO:0001568;GO:0002275;GO:0004438;GO:0004725;GO:0005634;GO:0005829;GO:0005886;GO:0006470;GO:0007399;GO:0008138;GO:0008285;GO:0014065;GO:0016311;GO:0016314;GO:0016525;GO:0016605;GO:0031174;GO:0042577;GO:0042995;GO:0046855;GO:0046856;GO:0048870;GO:0051717;GO:0051800;GO:0051896;GO:0060027;GO:0061515;GO:0106306;GO:0106307	x
chr8_1210901990	chr8	1210901989	1210901990	1210563763	1211284034	AMEXTC_0340000169017_kif11	0	kif11	KIF11	GO:0000922;GO:0003777;GO:0005524;GO:0005634;GO:0005737;GO:0005813;GO:0005876;GO:0007018;GO:0007059;GO:0008017;GO:0008574;GO:0019901;GO:0051301;GO:0090307		x
chr8_1279726040	chr8	1279726039	1279726040	1279311423	1279956894	AMEXTC_0340000013555_cfap46	0	cfap46	CFAP46	NA	x		x								x			x
chr8_1324570824	chr8	1324570823	1324570824	1324173357	1324538361	AMEXTC_0340000294811_BNIP3	32463	BNIP3	BNIP3	GO:0005740;GO:0016021;GO:0043065	x		x								x			x
chr8_1547952590	chr8	1547952589	1547952590	1548849636	1548850657	AMEXTC_0340000025564_hypothetical	897047	hypothetical	HYPOTHETICAL	NA						x
chr8_1565200053	chr8	1565200052	1565200053	1565109152	1566145669	AMEXTC_0340000284692_SHOC2	0	SHOC2	SHOC2	NA	x		x						x		x			x
chr8_1585764644	chr8	1585764643	1585764644	1585727387	1585781595	AMEXTC_0340000171238_LOC102351946	0	LOC102351946	LOC102351946	NA	x		x		x		x		x		x		x	x
chr8_1591134092	chr8	1591134091	1591134092	1590238441	1590743499	AMEXTC_0340000028014_NRAP	390593	NRAP	NRAP	NA	x
chr8_1594299183	chr8	1594299182	1594299183	1593785342	1595347913	AMEXTC_0340000179390_VTI1A	0	VTI1A	VTI1A	GO:0006886;GO:0016021;GO:0016192						x
chr8_1602190108	chr8	1602190107	1602190108	1600390836	1601779895	AMEXTC_0340000165341_CCDC186	410213	CCDC186	CCDC186	NA	x
chr8_1643497458	chr8	1643497457	1643497458	1645511727	1645615948	AMEXTC_0340000060607_Sec23ip	2014270	Sec23ip	SEC23IP	GO:0005737;GO:0006888;GO:0046872	x		x		x		x		x		x		x	x
chr9_50854705	chr9	50854704	50854705	51161878	51209584	AMEXTC_0340000020848_KCNJ5	307174	KCNJ5	KCNJ5	GO:0015467;GO:0016021;GO:0034765	x		x								x			x
chr9_106630867	chr9	106630866	106630867	106364566	106612514	AMEXTC_0340000024712_LOC100567753	18353	LOC100567753	LOC100567753	NA	x		x						x		x			x
chr9_114724853	chr9	114724852	114724853	114676715	115303287	AMEXTC_0340000016966_DIXDC1	0	DIXDC1	DIXDC1	NA										x		x
chr9_131473652	chr9	131473651	131473652	131519738	131597210	AMEXTC_0340000246665_POU2F3	46087	POU2F3	POU2F3	NA	x		x						x		x			x
chr9_138965080	chr9	138965079	138965080	138563301	138818129	AMEXTC_0340000019591_NECTIN1	146951	NECTIN1	NECTIN1	GO:0005912;GO:0007156;GO:0007157;GO:0016021;GO:0019062;GO:0042803;GO:0045202;GO:0050839;GO:0051963;GO:1902414	x
chr9_185663550	chr9	185663549	185663550	185638239	185740184	AMEXTC_0340000131447_NLRX1	0	NLRX1	NLRX1	GO:0005615;GO:0005739;GO:0030514;GO:0032281;GO:0035556;GO:0043124	x		x		x				x		x			x
chr9_291267093	chr9	291267092	291267093	291967735	292862938	AMEXTC_0340000172930_MYO19	700643	MYO19	MYO19	GO:0000146;GO:0005524;GO:0005737;GO:0007015;GO:0015629;GO:0016459;GO:0030050;GO:0030898;GO:0031982;GO:0051015	x
chr9_297875162	chr9	297875161	297875162	296221081	298635573	AMEXTC_0340000043966_ZZEF1	0	ZZEF1	ZZEF1	GO:0005509;GO:0008270	x													x
chr9_319303645	chr9	319303644	319303645	319338177	319484988	AMEXTC_0340000154945_rfc2	34533	rfc2	RFC2	GO:0003677;GO:0005524;GO:0006260;GO:0016887												x
chr9_327203133	chr9	327203132	327203133	328061526	328961066	AMEXTC_0340000150135_BAZ1B	858394	BAZ1B	BAZ1B	GO:0004713;GO:0005634;GO:0006338;GO:0046872	x		x								x			x
chr9_348779704	chr9	348779703	348779704	348167467	349121182	AMEXTC_0340000154250_TSPOAP1	0	TSPOAP1	TSPOAP1	NA			x				x		x				x	x
chr9_358963189	chr9	358963188	358963189	360216548	360745488	AMEXTC_0340000006696_TSPOAP1	1253360	TSPOAP1	TSPOAP1	NA	x		x								x			x
chr9_470227266	chr9	470227265	470227266	469549329	469549674	AMEXTC_0340000025481_LOC104521953	677592	LOC104521953	LOC104521953	NA	x		x		x		x		x		x		x	x
chr9_478629015	chr9	478629014	478629015	479440938	479668671	AMEXTC_0340000200882_TMEM246	811924	TMEM246	TMEM246	NA	x		x		x		x		x		x		x	x
chr9_531470723	chr9	531470722	531470723	531547487	531696211	AMEXTC_0340000035842_ITGAE	76765	ITGAE	ITGAE	NA	x		x								x			x
chr9_541504201	chr9	541504200	541504201	540522674	541423928	AMEXTC_0340000158475_LOC108795931	80273	LOC108795931	LOC108795931	NA	x
chr9_542660649	chr9	542660648	542660649	541814482	542661370	AMEXTC_0340000215956_NXN	0	NXN	NXN	NA	x		x		x		x		x		x		x	x
chr9_614760047	chr9	614760046	614760047	614707294	615194677	AMEXTC_0340000200303_LOC102348088	0	LOC102348088	LOC102348088	NA			x										x
chr9_619794562	chr9	619794561	619794562	619929910	620577367	AMEXTC_0340000244482_CFLAR	135349	CFLAR	CFLAR	GO:0004197;GO:0042981	x													x
chr9_673656168	chr9	673656167	673656168	673566780	673567904	AMEXTC_0340000029071_FZD5	88264	FZD5	FZD5	NA	x													x
chr9_735541348	chr9	735541347	735541348	735198913	735495362	AMEXTC_0340000113978_LOC102350054	45986	LOC102350054	LOC102350054	NA	x		x		x		x		x		x		x	x
chr9_737841657	chr9	737841656	737841657	737624510	738096156	AMEXTC_0340000174546_ANKRD44	0	ANKRD44	ANKRD44	NA	x													x
chr9_782552067	chr9	782552066	782552067	781575371	782640646	AMEXTC_0340000053629_Armc8	0	Armc8	ARMC8	GO:0005634;GO:0005737;GO:0034657;GO:0043161	x		x		x		x		x		x			x
chr9_791557166	chr9	791557165	791557166	790823642	791716544	AMEXTC_0340000280147_acadl	0	acadl	ACADL	GO:0000938;GO:0003995;GO:0004466;GO:0005739;GO:0005759;GO:0005829;GO:0016401;GO:0019254;GO:0033539;GO:0042147;GO:0042758;GO:0050660	x		x								x			x
chr9_796519964	chr9	796519963	796519964	796264947	796877410	AMEXTC_0340000205437_PTTG1IP	0	PTTG1IP	PTTG1IP	NA	x										x
chr9_804636105	chr9	804636104	804636105	804760633	805316671	AMEXTC_0340000246021_UNC80	124529	UNC80	UNC80	NA	x		x								x			x
chr9_807963278	chr9	807963277	807963278	805985938	808661671	AMEXTC_0340000018685_ERBB4	0	ERBB4	ERBB4	NA	x		x		x		x		x		x		x	x
chr9_809992209	chr9	809992208	809992209	808934838	810633145	AMEXTC_0340000181587_LOC108703040	0	LOC108703040	LOC108703040	NA												x
chr9_819956095	chr9	819956094	819956095	819557107	819890617	AMEXTC_0340000051140_Rbm44	65478	Rbm44	RBM44	NA	x		x								x			x
chr9_829105483	chr9	829105482	829105483	830340655	830437523	AMEXTC_0340000179265_POFUT2	1235173	POFUT2	POFUT2	GO:0006004;GO:0046922	x		x
chr9_838816478	chr9	838816477	838816478	839025147	840349925	AMEXTC_0340000006052_agap1	208670	agap1	AGAP1	GO:0003924;GO:0005096;GO:0005525;GO:0005634;GO:0007165;GO:0016020;GO:0043547;GO:0046872						x
chr9_839630713	chr9	839630712	839630713	839025147	840349925	AMEXTC_0340000006052_agap1	0	agap1	AGAP1	GO:0003924;GO:0005096;GO:0005525;GO:0005634;GO:0007165;GO:0016020;GO:0043547;GO:0046872						x
chr9_854204870	chr9	854204869	854204870	854187086	854189846	AMEXTC_0340000241899_TRAF3IP1	15024	TRAF3IP1	TRAF3IP1	GO:0005813;GO:0005930;GO:0008017;GO:0030992;GO:0036064;GO:0042073;GO:0060271;GO:0070507													x
chr9_869933750	chr9	869933749	869933750	869715067	869980116	AMEXTC_0340000222940_ube2e3.L	0	ube2e3.L	UBE2E3.L	GO:0005524;GO:0016740	x		x								x			x
chr9_882406631	chr9	882406630	882406631	882799264	883181183	AMEXTC_0340000236424_SSFA2	392634	SSFA2	SSFA2	NA	x		x		x				x		x			x
chr9_909475880	chr9	909475879	909475880	910743186	910745126	AMEXTC_0340000056136_LNPK	1267307	LNPK	LNPK	GO:0005789;GO:0030176;GO:0042802;GO:0046872;GO:0071782;GO:0071786;GO:0071787;GO:0071788;GO:0098826;GO:1903373	x		x						x		x			x
chr9_1033526798	chr9	1033526797	1033526798	1033611717	1033775877	AMEXTC_0340000247389_hypothetical	84920	hypothetical	HYPOTHETICAL	NA	x
chr9_1055091009	chr9	1055091008	1055091009	1053932859	1055319398	AMEXTC_0340000062080_GALNT13	0	GALNT13	GALNT13	GO:0000139;GO:0004653;GO:0006486;GO:0016021;GO:0030246	x		x						x		x
chr9_1179185374	chr9	1179185373	1179185374	1178329406	1179183914	AMEXTC_0340000285729_ubxn4.L	1460	ubxn4.L	UBXN4.L	GO:0005737	x
chr9_1205096820	chr9	1205096819	1205096820	1204812320	1208782978	AMEXTC_0340000019208_DPP10	0	DPP10	DPP10	GO:0008076;GO:0008236;GO:1901379	x		x						x		x			x
chr9_1208035628	chr9	1208035627	1208035628	1204812320	1208782978	AMEXTC_0340000019208_DPP10	0	DPP10	DPP10	GO:0008076;GO:0008236;GO:1901379	x		x
chr9_1304939305	chr9	1304939304	1304939305	1304775680	1304820493	AMEXTC_0340000060450_EPB41L5	118812	EPB41L5	EPB41L5	GO:0001917;GO:0005737;GO:0005856;GO:0005886;GO:0005912;GO:0008092										x		x
chr9_1309736186	chr9	1309736185	1309736186	1310150144	1310188368	AMEXTC_0340000002944_CLASP1	413959	CLASP1	CLASP1	GO:0000226;GO:0000776;GO:0000777;GO:0005794;GO:0005815;GO:0005828;GO:0005876;GO:0005881;GO:0007020;GO:0007067;GO:0008017;GO:0031023;GO:0034453;GO:0040001;GO:0043515;GO:0045180;GO:0051010;GO:0051301;GO:0072686;GO:0090307	x		x						x		x			x
chr9_1310668447	chr9	1310668446	1310668447	1310150144	1310188368	AMEXTC_0340000002944_CLASP1	480079	CLASP1	CLASP1	GO:0000226;GO:0000776;GO:0000777;GO:0005794;GO:0005815;GO:0005828;GO:0005876;GO:0005881;GO:0007020;GO:0007067;GO:0008017;GO:0031023;GO:0034453;GO:0040001;GO:0043515;GO:0045180;GO:0051010;GO:0051301;GO:0072686;GO:0090307	x
chr9_1430096611	chr9	1430096610	1430096611	1430177028	1430535392	AMEXTC_0340000157296_STX3	80418	STX3	STX3	GO:0005484;GO:0006886;GO:0006887;GO:0016021											x
chr9_1445948273	chr9	1445948272	1445948273	1445486391	1445490051	AMEXTC_0340000263305_LOC104139172	458222	LOC104139172	LOC104139172	NA	x		x								x			x
chr10_69707008	chr10	69707007	69707008	70668521	70669598	mRNA01026	961514	NA	NA	NA	x		x								x			x
chr10_146780250	chr10	146780249	146780250	146645161	146745760	AMEXTC_0340000260536_UPB1	34490	UPB1	UPB1	GO:0006807	x		x						x		x			x
chr10_193206406	chr10	193206405	193206406	193067632	193645263	AMEXTC_0340000062511_CCDC62	0	CCDC62	CCDC62	NA	x
chr10_209269885	chr10	209269884	209269885	209352846	209606111	AMEXTC_0340000175063_MLXIP	82962	MLXIP	MLXIP	GO:0000978;GO:0000981;GO:0005634;GO:0006357;GO:0046983							x						x	x
chr10_210333881	chr10	210333880	210333881	209606156	210719409	AMEXTC_0340000215451_MLXIP	0	MLXIP	MLXIP	GO:0000978;GO:0000981;GO:0005634;GO:0006357;GO:0046983	x
chr10_237959089	chr10	237959088	237959089	237131852	237402707	AMEXTC_0340000029525_pptc7	556382	pptc7	PPTC7	GO:0005739;GO:0046872;GO:0106306;GO:0106307													x
chr10_238741242	chr10	238741241	238741242	238620821	238816626	AMEXTC_0340000052847_HECTD4	0	HECTD4	HECTD4	NA													x
chr10_250809858	chr10	250809857	250809858	250458966	250562619	AMEXTC_0340000250093_FAM109A	247239	FAM109A	FAM109A	NA	x
chr10_264932722	chr10	264932721	264932722	264050233	264604845	AMEXTC_0340000152125_Ataxin-2	327877	Ataxin-2	ATAXIN-2	NA	x		x		x		x		x		x			x
chr10_395981219	chr10	395981218	395981219	395791512	395891493	AMEXTC_0340000076915_pole.L	89726	pole.L	POLE.L	GO:0000166;GO:0003677;GO:0003887;GO:0006260;GO:0006281;GO:0008270;GO:0008622;GO:0051539											x
chr10_420188555	chr10	420188554	420188555	420042766	420409594	AMEXTC_0340000056585_LOC108701176	0	LOC108701176	LOC108701176	NA	x
chr10_432669918	chr10	432669917	432669918	432432141	433021405	AMEXTC_0340000191018_DDX54	0	DDX54	DDX54	GO:0003723;GO:0003724;GO:0005524;GO:0005730;GO:0006364;GO:0016787	x		x		x		x		x		x		x	x
chr10_464481415	chr10	464481414	464481415	463517760	463518252	AMEXTC_0340000190125_LOC102459646	963163	LOC102459646	LOC102459646	NA	x
chr10_495604472	chr10	495604471	495604472	495594450	495595658	AMEXTC_0340000215961_LOC102094794	8814	LOC102094794	LOC102094794	NA	x
chr10_519585614	chr10	519585613	519585614	519432420	521519731	AMEXTC_0340000024298_OSBP2	0	OSBP2	OSBP2	NA			x						x				x
chr10_566074804	chr10	566074803	566074804	565843025	565844964	AMEXTC_0340000180216_PURB	229840	PURB	PURB	NA	x
chr10_590546781	chr10	590546780	590546781	588391641	589618212	AMEXTC_0340000246755_ogdh	928569	ogdh	OGDH	GO:0004591;GO:0006099;GO:0030976	x		x						x		x			x
chr10_594405159	chr10	594405158	594405159	594810086	594825139	AMEXTC_0340000281158_TMED4	404928	TMED4	TMED4	GO:0005783;GO:0005789;GO:0005793;GO:0005794;GO:0006886;GO:0006888;GO:0007030;GO:0016021;GO:0030134	x		x						x		x			x
chr10_673033571	chr10	673033570	673033571	673042778	673711521	AMEXTC_0340000301519_PSMD2	9208	PSMD2	PSMD2	GO:0005634;GO:0008540;GO:0030234;GO:0034515;GO:0042176;GO:0043161													x
chr10_673448066	chr10	673448065	673448066	673042778	673711521	AMEXTC_0340000301519_PSMD2	0	PSMD2	PSMD2	GO:0005634;GO:0008540;GO:0030234;GO:0034515;GO:0042176;GO:0043161							x						x	x
chr10_676146314	chr10	676146313	676146314	676366216	676983714	AMEXTC_0340000048985_LOC101953087	219903	LOC101953087	LOC101953087	NA	x													x
chr10_723030357	chr10	723030356	723030357	722992765	723213772	AMEXTC_0340000042570_TNFSF10	0	TNFSF10	TNFSF10	NA	x		x								x
chr10_771950794	chr10	771950793	771950794	771721074	771723050	AMEXTC_0340000074377_hypothetical	227744	hypothetical	HYPOTHETICAL	NA	x
chr10_837151674	chr10	837151673	837151674	836718775	836853631	AMEXTC_0340000012487_WDR49	298043	WDR49	WDR49	GO:0005509	x		x						x		x			x
chr10_875774317	chr10	875774316	875774317	874764226	875411814	AMEXTC_0340000057310_bche	362503	bche	BCHE	GO:0004104;GO:0005615;GO:0016021;GO:0052689													x
chr10_976566328	chr10	976566327	976566328	974380573	974591607	AMEXTC_0340000004444_AGTR1	1974721	AGTR1	AGTR1	GO:0004945;GO:0005886;GO:0016021;GO:0019229	x		x
chr10_1043961478	chr10	1043961477	1043961478	1046851122	1046961709	AMEXTC_0340000117996_LOC108715072	2889645	LOC108715072	LOC108715072	NA	x		x								x			x
chr10_1093963768	chr10	1093963767	1093963768	1092945841	1092985714	AMEXTC_0340000008215_tf	978054	tf	TF	GO:0005615;GO:0005769;GO:0005886;GO:0006826;GO:0019731;GO:0046872;GO:0055037;GO:0055072	x
chr10_1099274714	chr10	1099274713	1099274714	1099269008	1100241128	AMEXTC_0340000031655_RYK	0	RYK	RYK	GO:0004672;GO:0005524;GO:0005887;GO:0007169;GO:0007275;GO:0007409;GO:0018108;GO:0033674;GO:0043235											x		x
chr10_1188581773	chr10	1188581772	1188581773	1186223075	1186428159	AMEXTC_0340000052129_LOC102459544	2153614	LOC102459544	LOC102459544	NA	x		x								x
chr10_1228241716	chr10	1228241715	1228241716	1227528481	1227531010	AMEXTC_0340000159397_foxl2	710706	foxl2	FOXL2	NA	x
chr10_1309151823	chr10	1309151822	1309151823	1306559511	1307249682	AMEXTC_0340000007742_LOC102930758	1902141	LOC102930758	LOC102930758	NA	x													x
chr10_1330827757	chr10	1330827756	1330827757	1330800707	1331590255	AMEXTC_0340000058297_LETM2	0	LETM2	LETM2	GO:0005743;GO:0006875;GO:0016021;GO:0043022						x
chr10_1342166358	chr10	1342166357	1342166358	1342431639	1342630459	AMEXTC_0340000263245_hypothetical	265282	hypothetical	HYPOTHETICAL	NA	x		x		x		x		x		x		x	x
chr10_1374434176	chr10	1374434175	1374434176	1370943380	1372055183	AMEXTC_0340000017799_INPP5D	2378993	INPP5D	INPP5D	NA	x		x								x			x
chr10_1410178145	chr10	1410178144	1410178145	1410108997	1410588323	AMEXTC_0340000005558_SLC25A36	0	SLC25A36	SLC25A36	GO:0015218;GO:0016021;GO:1990519	x		x								x			x
chr10_1416888827	chr10	1416888826	1416888827	1416903241	1416905412	AMEXTC_0340000177453_LOC104949780	14415	LOC104949780	LOC104949780	NA						x				x
chr10_1444312919	chr10	1444312918	1444312919	1443952681	1445391924	AMEXTC_0340000035221_CLSTN2	0	CLSTN2	CLSTN2	NA	x		x						x		x			x
chr10_1473824584	chr10	1473824583	1473824584	1473632986	1474120066	AMEXTC_0340000225053_RHOBTB2	0	RHOBTB2	RHOBTB2	GO:0003924;GO:0005525;GO:0005856;GO:0005886;GO:0005938;GO:0007015;GO:0007163;GO:0007264;GO:0008360;GO:0019901;GO:0030865;GO:0031410;GO:0032956;GO:0042995;GO:0043231;GO:0043652	x
chr10_1522039863	chr10	1522039862	1522039863	1521698534	1521699028	AMEXTC_0340000081579_reverse	340835	reverse	REVERSE	NA											x
chr10_1610393782	chr10	1610393781	1610393782	1610077029	1612082529	AMEXTC_0340000172486_LPP	0	LPP	LPP	GO:0046872	x
chr10_1624381304	chr10	1624381303	1624381304	1624639120	1624900226	AMEXTC_0340000080898_OPA1	257817	OPA1	OPA1	GO:0003924;GO:0005525;GO:0005743;GO:0006915;GO:0007005;GO:0008289;GO:0016021	x		x		x		x		x		x		x	x
chr11_61050131	chr11	61050130	61050131	61433161	61440903	AMEXTC_0340000050147_hypothetical	383031	hypothetical	HYPOTHETICAL	NA	x													x
chr11_79880407	chr11	79880406	79880407	79662600	79877537	AMEXTC_0340000216159_insulin-like	2870	insulin-like	INSULIN-LIKE	NA	x		x						x		x		x	x
chr11_103750134	chr11	103750133	103750134	104641869	105375046	AMEXTC_0340000042385_LOC108712890	891736	LOC108712890	LOC108712890	NA														x
chr11_105502608	chr11	105502607	105502608	105387299	105533661	AMEXTC_0340000002371_FSD2	0	FSD2	FSD2	NA														x
chr11_168926904	chr11	168926903	168926904	168955706	169180309	AMEXTC_0340000113664_LSU	28803	LSU	LSU	NA	x		x								x			x
chr11_172814575	chr11	172814574	172814575	172665762	173329302	AMEXTC_0340000045245_fam214a	0	fam214a	FAM214A	NA						x
chr11_226720469	chr11	226720468	226720469	226548917	226549480	AMEXTC_0340000232646_LOC104270530	170989	LOC104270530	LOC104270530	NA														x
chr11_239049951	chr11	239049950	239049951	238702369	239864166	AMEXTC_0340000028118_NEO1	0	NEO1	NEO1	GO:0005887;GO:0007411;GO:0030513;GO:0038023;GO:0055072	x
chr11_255654857	chr11	255654856	255654857	256132896	256479812	mRNA00999	478040	NA	NA	NA	x		x											x
chr11_264430583	chr11	264430582	264430583	262912608	263916129	AMEXTC_0340000183066_MAN2C1	514454	MAN2C1	MAN2C1	GO:0004559;GO:0006013;GO:0009313;GO:0030246;GO:0046872				x									x
chr11_269180067	chr11	269180066	269180067	267241251	268056994	AMEXTC_0340000196623_PTPN9	1123073	PTPN9	PTPN9	GO:0004725;GO:0006470	x		x								x			x
chr11_276713200	chr11	276713199	276713200	276884048	277308472	AMEXTC_0340000000216_LINGO1	170849	LINGO1	LINGO1	GO:0005154;GO:0005615;GO:0005886;GO:0016021;GO:0031012	x
chr11_287887017	chr11	287887016	287887017	288940712	290589271	AMEXTC_0340000024907_USP3	1053696	USP3	USP3	GO:0004843;GO:0005634;GO:0005737;GO:0006511;GO:0008270;GO:0016578										x		x
chr11_330119548	chr11	330119547	330119548	329262734	329701746	AMEXTC_0340000053315_MPI	417802	MPI	MPI	GO:0001889;GO:0004476;GO:0005829;GO:0005975;GO:0006486;GO:0008270;GO:0009298;GO:0043009;GO:0090171													x
chr11_451283899	chr11	451283898	451283899	450744665	451600683	AMEXTC_0340000143798_CTDSPL2	0	CTDSPL2	CTDSPL2	GO:0004721											x
chr11_477687366	chr11	477687365	477687366	477123957	477677641	AMEXTC_0340000159277_LOC109299246	9725	LOC109299246	LOC109299246	NA	x
chr11_480615014	chr11	480615013	480615014	479412187	479836229	AMEXTC_0340000057758_LOC100490391	778785	LOC100490391	LOC100490391	NA	x		x						x		x			x
chr11_506754231	chr11	506754230	506754231	506729175	506729412	AMEXTC_0340000064250_Ppp6r3	24819	Ppp6r3	PPP6R3	GO:0005634;GO:0005829;GO:0019888;GO:0019903;GO:0043666													x
chr11_507311221	chr11	507311220	507311221	507587202	508310146	AMEXTC_0340000281078_LRP5	275982	LRP5	LRP5	GO:0005886;GO:0006897;GO:0007275;GO:0016021;GO:0016503;GO:0017147;GO:0019236;GO:0042813;GO:0060070;GO:0071936	x
chr11_571228745	chr11	571228744	571228745	571820232	571942495	AMEXTC_0340000135159_MRPL23	591488	MRPL23	MRPL23	GO:0003735;GO:0005840;GO:0006412	x		x		x		x		x		x		x	x
chr11_611920403	chr11	611920402	611920403	612030210	612030944	AMEXTC_0340000149161_DNA	109808	DNA	DNA	NA						x
chr11_639872944	chr11	639872943	639872944	640118120	640315491	AMEXTC_0340000033420_LOC104577992	245177	LOC104577992	LOC104577992	NA	x		x		x		x		x		x		x	x
chr11_647857436	chr11	647857435	647857436	647091881	647935571	AMEXTC_0340000145157_COPB1	0	COPB1	COPB1	GO:0000139;GO:0005198;GO:0006886;GO:0006888;GO:0006891;GO:0030126						x
chr11_652199790	chr11	652199789	652199790	652848120	654953362	AMEXTC_0340000041420_ST5	648331	ST5	ST5	NA	x		x						x		x			x
chr11_677429530	chr11	677429529	677429530	677101816	680144536	AMEXTC_0340000048251_myotubularin-related	0	myotubularin-related	MYOTUBULARIN-RELATED	NA				x
chr11_701052336	chr11	701052335	701052336	702914704	705836745	AMEXTC_0340000056319_GALNT18	1862369	GALNT18	GALNT18	NA	x		x											x
chr11_726022671	chr11	726022670	726022671	724420641	726180209	AMEXTC_0340000226766_PPFIBP2	0	PPFIBP2	PPFIBP2	NA	x		x		x		x		x		x		x	x
chr11_740488454	chr11	740488453	740488454	741106980	741108145	AMEXTC_0340000186465_hypothetical	618527	hypothetical	HYPOTHETICAL	NA	x		x						x		x			x
chr11_751026087	chr11	751026086	751026087	751024046	752040247	AMEXTC_0340000007834_LOC108796305	0	LOC108796305	LOC108796305	NA	x		x						x		x			x
chr11_757699324	chr11	757699323	757699324	757385264	758131912	AMEXTC_0340000039024_HIPK3	0	HIPK3	HIPK3	GO:0003677;GO:0004672;GO:0005524													x
chr11_768538114	chr11	768538113	768538114	767987743	769134838	AMEXTC_0340000059770_Mpped2	0	Mpped2	MPPED2	GO:0016787	x		x											x
chr11_785264423	chr11	785264422	785264423	784858944	786274698	AMEXTC_0340000020448_KIF3A	0	KIF3A	KIF3A	GO:0003777;GO:0005524;GO:0005871;GO:0005874;GO:0007018;GO:0007274;GO:0008017;GO:0008089;GO:0016020;GO:0016887;GO:0048167;GO:0048788;GO:0048790;GO:0060271;GO:0098882;GO:1904115;GO:1990939						x
chr11_819604695	chr11	819604694	819604695	811905076	813795255	AMEXTC_0340000044849_LUZP2	5809440	LUZP2	LUZP2	NA												x
chr11_903560265	chr11	903560264	903560265	902196128	904225639	AMEXTC_0340000023384_SHANK2	0	SHANK2	SHANK2	GO:0005737;GO:0014069;GO:0030160;GO:0035255;GO:0043197;GO:0048854;GO:0051124;GO:0051968;GO:0060291;GO:0060997;GO:0060999;GO:0097107;GO:2000311;GO:2000463												x
chr11_975377141	chr11	975377140	975377141	975373949	975375833	mRNA00066	1308	NA	NA	NA	x
chr11_1008687016	chr11	1008687015	1008687016	1008041076	1008106705	AMEXTC_0340000055525_LOC106702273	580311	LOC106702273	LOC106702273	NA	x		x								x			x
chr11_1026350261	chr11	1026350260	1026350261	1026260739	1026453068	AMEXTC_0340000051368_slc35c1	0	slc35c1	SLC35C1	GO:0005457;GO:0005794;GO:0016021;GO:0036085	x		x		x		x		x		x		x	x
chr11_1101757477	chr11	1101757476	1101757477	1101728254	1101730534	AMEXTC_0340000192497_ptafr	26943	ptafr	PTAFR	GO:0004992;GO:0005886;GO:0006935;GO:0007186;GO:0016021;GO:0045028											x		x
chr11_1116146371	chr11	1116146370	1116146371	1115266943	1117409280	AMEXTC_0340000042254_MADD	0	MADD	MADD	GO:0005085;GO:0005737;GO:0006915;GO:0016020											x		x
chr11_1116175423	chr11	1116175422	1116175423	1115266943	1117409280	AMEXTC_0340000042254_MADD	0	MADD	MADD	GO:0005085;GO:0005737;GO:0006915;GO:0016020													x
chr11_1138916430	chr11	1138916429	1138916430	1134241748	1134555736	AMEXTC_0340000005511_FOXO6	4360694	FOXO6	FOXO6	NA	x		x											x
chr11_1176172739	chr11	1176172738	1176172739	1176425982	1176454012	AMEXTC_0340000130100_RAB42	253244	RAB42	RAB42	NA	x		x								x			x
chr11_1226164059	chr11	1226164058	1226164059	1223643810	1224872219	AMEXTC_0340000030896_PTPRU	1291840	PTPRU	PTPRU	GO:0003688;GO:0004725;GO:0005664;GO:0006270;GO:0016021	x		x								x			x
chr11_1233971326	chr11	1233971325	1233971326	1233024990	1234308771	AMEXTC_0340000201819_LOC101947078	0	LOC101947078	LOC101947078	NA						x
chr11_1267702794	chr11	1267702793	1267702794	1267070073	1267240167	AMEXTC_0340000033109_RUNX3	462627	RUNX3	RUNX3	GO:0000978;GO:0000981;GO:0001503;GO:0002062;GO:0005524;GO:0005634;GO:0006357;GO:0030097;GO:0030182;GO:0045595;GO:0045893;GO:0048703	x
chr12_33229852	chr12	33229851	33229852	32434912	33358756	AMEXTC_0340000207662_PLXNB2	0	PLXNB2	PLXNB2	GO:0005886;GO:0016021;GO:0017154						x
chr12_42051472	chr12	42051471	42051472	42235310	42921539	AMEXTC_0340000244910_DOCK4	183839	DOCK4	DOCK4	NA	x													x
chr12_55875937	chr12	55875936	55875937	55861978	55869968	AMEXTC_0340000199206_dusp6.L	5969	dusp6.L	DUSP6.L	GO:0004725;GO:0016301;GO:0017017;GO:0106306;GO:0106307	x		x						x		x			x
chr12_81022632	chr12	81022631	81022632	80415948	81262469	AMEXTC_0340000213775_PTPN12	0	PTPN12	PTPN12	GO:0004726;GO:0005634;GO:0005737;GO:0035335;GO:0042058;GO:0071364													x
chr12_101684083	chr12	101684082	101684083	101403772	102432807	AMEXTC_0340000237836_PHTF2	0	PHTF2	PHTF2	GO:0005783;GO:0016021									x		x		x
chr12_114162352	chr12	114162351	114162352	114077932	114647772	AMEXTC_0340000037200_PARVB	0	PARVB	PARVB	GO:0003779;GO:0005737;GO:0005925;GO:0007163;GO:0015629;GO:0030027;GO:0030031;GO:0030032;GO:0031532;GO:0034446	x		x								x			x
chr12_126711250	chr12	126711249	126711250	126192138	126192887	AMEXTC_0340000104935_Retrovirus-related	518363	Retrovirus-related	RETROVIRUS-RELATED	NA						x
chr12_128580008	chr12	128580007	128580008	128550536	128946837	AMEXTC_0340000039654_WNT7B	0	WNT7B	WNT7B	GO:0005109;GO:0005125;GO:0005615;GO:0030182;GO:0045165;GO:0046330;GO:0060070	x		x		x		x		x		x		x	x
chr12_150093340	chr12	150093339	150093340	149634081	150153112	AMEXTC_0340000043044_ttll1	0	ttll1	TTLL1	NA	x		x		x		x		x		x		x	x
chr12_150818494	chr12	150818493	150818494	150690370	151786212	AMEXTC_0340000035909_BICD1	0	BICD1	BICD1	NA	x		x								x			x
chr12_226994800	chr12	226994799	226994800	226325904	227249616	AMEXTC_0340000027862_RERG	0	RERG	RERG	GO:0003924;GO:0005525;GO:0005886;GO:0007265;GO:0019003						x
chr12_327585942	chr12	327585941	327585942	327027421	328022788	AMEXTC_0340000170022_RECQL	0	RECQL	RECQL	GO:0000724;GO:0005524;GO:0005634;GO:0005694;GO:0005737;GO:0006268;GO:0006281;GO:0006310;GO:0009378;GO:0032508;GO:0036310;GO:0043138	x
chr12_458211810	chr12	458211809	458211810	459309541	459438232	AMEXTC_0340000056205_DENND5A	1097732	DENND5A	DENND5A	GO:0005085;GO:0016020						x
chr12_467813958	chr12	467813957	467813958	467797685	468768288	AMEXTC_0340000249243_LARGE1	0	LARGE1	LARGE1	NA	x		x								x
chr12_468762879	chr12	468762878	468762879	467797685	468768288	AMEXTC_0340000249243_LARGE1	0	LARGE1	LARGE1	NA	x		x								x			x
chr12_502763686	chr12	502763685	502763686	502352012	502690753	AMEXTC_0340000064089_BRAF	72933	BRAF	BRAF	NA			x								x		x	x
chr12_680620318	chr12	680620317	680620318	679440278	680520966	AMEXTC_0340000062710_LRRK2	99352	LRRK2	LRRK2	GO:0000149;GO:0004674;GO:0004722;GO:0005524;GO:0005525;GO:0005737;GO:0005741;GO:0005764;GO:0005768;GO:0005794;GO:0005829;GO:0005886;GO:0006468;GO:0007005;GO:0007029;GO:0007030;GO:0007165;GO:0010508;GO:0019722;GO:0030424;GO:0042391;GO:0043204;GO:0043231;GO:0045121;GO:0048812;GO:0051018;GO:0060159;GO:0060828;GO:0061001;GO:0070971;GO:0070973;GO:0071407;GO:0106310;GO:0106311;GO:1902803;GO:1902902;GO:…							x
chr12_769584560	chr12	769584559	769584560	771342745	774002148	AMEXTC_0340000049235_PPFIA2	1758186	PPFIA2	PPFIA2	NA	x		x		x		x		x		x		x	x
chr12_820137916	chr12	820137915	820137916	820544032	821094727	AMEXTC_0340000199649_C1H12orf29	406117	C1H12orf29	C1H12ORF29	NA	x
chr12_826249438	chr12	826249437	826249438	826572856	826573780	AMEXTC_0340000168006_TSC22D2	323419	TSC22D2	TSC22D2	GO:0006357	x		x								x			x
chr12_892669536	chr12	892669535	892669536	892924480	893882664	AMEXTC_0340000008164_FAM219A	254945	FAM219A	FAM219A	NA	x		x		x		x		x		x		x	x
chr12_895155162	chr12	895155161	895155162	895135703	896048314	AMEXTC_0340000163025_ncaph2	0	ncaph2	NCAPH2	GO:0000796;GO:0003682;GO:0005634;GO:0010032;GO:0051306			x				x		x		x		x
chr12_903502557	chr12	903502556	903502557	904279921	904337388	AMEXTC_0340000062113_SLC25A3	777365	SLC25A3	SLC25A3	GO:0005315;GO:0016021;GO:1990547	x		x								x			x
chr12_911027005	chr12	911027004	911027005	910492263	910969717	AMEXTC_0340000149476_T-complex	57288	T-complex	T-COMPLEX	NA	x		x								x			x
chr12_916312167	chr12	916312166	916312167	915462720	916441081	AMEXTC_0340000040085_GOLGB1	0	GOLGB1	GOLGB1	GO:0005794	x		x								x			x
chr12_919801293	chr12	919801292	919801293	920332051	923063843	AMEXTC_0340000122754_SHANK3	530759	SHANK3	SHANK3	NA	x													x
chr12_939612891	chr12	939612890	939612891	938206261	938206655	AMEXTC_0340000055047_LOC106632618	1406236	LOC106632618	LOC106632618	NA						x
chr12_946250001	chr12	946250000	946250001	949457737	949669430	AMEXTC_0340000041574_NUAK1	3207737	NUAK1	NUAK1	GO:0004674;GO:0005524;GO:0005634;GO:0005737;GO:0006468;GO:0035556;GO:0042149						x
chr12_1008290519	chr12	1008290518	1008290519	1007823417	1010347871	AMEXTC_0340000200588_SND1	0	SND1	SND1	GO:0004521;GO:0005737;GO:0016442;GO:0031047	x		x								x			x
chr12_1051983142	chr12	1051983141	1051983142	1052219497	1052691073	AMEXTC_0340000140410_RBM17	236356	RBM17	RBM17	GO:0000380;GO:0000381;GO:0000398;GO:0003723;GO:0005654;GO:0005681;GO:0006281						x							x
chr12_1149681526	chr12	1149681525	1149681526	1149155894	1150333527	AMEXTC_0340000024946_MON2	0	MON2	MON2	NA													x
chr12_1150928063	chr12	1150928062	1150928063	1150459507	1151169222	AMEXTC_0340000039896_USP15	0	USP15	USP15	GO:0004197;GO:0004843;GO:0005634;GO:0005737;GO:0006511;GO:0007179;GO:0016579;GO:0030509;GO:0035520;GO:0035616;GO:0060389	x		x						x		x			x
chr12_1187072470	chr12	1187072469	1187072470	1186968950	1187760111	AMEXTC_0340000134188_SYCP3	0	SYCP3	SYCP3	GO:0000795;GO:0007286;GO:0051321						x
chr13_35588665	chr13	35588664	35588665	35853670	35981408	AMEXTC_0340000024618_MAPKAPK2	265006	MAPKAPK2	MAPKAPK2	GO:0002224;GO:0004683;GO:0005516;GO:0005524;GO:0005634;GO:0005737;GO:0006954;GO:0009931;GO:0018105;GO:0034097;GO:0035556;GO:0035924;GO:0046777;GO:0048010;GO:0051019;GO:0106310;GO:0106311	x		x								x			x
chr13_39261011	chr13	39261010	39261011	39061490	39143847	AMEXTC_0340000133152_RAB7B	117164	RAB7B	RAB7B	GO:0003924;GO:0005525;GO:0005739;GO:0005764;GO:0005770;GO:0008333;GO:0045335;GO:0050220;GO:0090385						x
chr13_210983613	chr13	210983612	210983613	211079961	211159258	AMEXTC_0340000193820_hypothetical	96349	hypothetical	HYPOTHETICAL	NA	x													x
chr13_232126773	chr13	232126772	232126773	230748835	230970225	AMEXTC_0340000029679_mybph.S	1156548	mybph.S	MYBPH.S	GO:0016020	x		x								x			x
chr13_245316650	chr13	245316649	245316650	245177108	245311334	AMEXTC_0340000123888_immunoglobulin	5316	immunoglobulin	IMMUNOGLOBULIN	NA	x		x								x
chr13_264411067	chr13	264411066	264411067	263578894	263582467	AMEXTC_0340000038569_abhd4	828600	abhd4	ABHD4	GO:0016787	x		x						x		x			x
chr13_287675966	chr13	287675965	287675966	287179360	288327896	AMEXTC_0340000233080_ADCY4	0	ADCY4	ADCY4	GO:0000287;GO:0004016;GO:0004743;GO:0005524;GO:0005737;GO:0005887;GO:0006096;GO:0006171;GO:0007189;GO:0016301;GO:0030955;GO:0032869;GO:0035556;GO:0046872	x
chr13_309867718	chr13	309867717	309867718	309872035	310783161	AMEXTC_0340000057166_LOC102350698	4318	LOC102350698	LOC102350698	NA	x		x											x
chr13_376469933	chr13	376469932	376469933	376525882	376641225	AMEXTC_0340000179190_LOC102347778	55950	LOC102347778	LOC102347778	NA						x
chr13_386048490	chr13	386048489	386048490	386049914	386052334	AMEXTC_0340000006042_ASIC2	1425	ASIC2	ASIC2	GO:0015280;GO:0016021;GO:0016324										x		x
chr13_434502945	chr13	434502944	434502945	434475521	434670790	AMEXTC_0340000274888_RUNDC1	0	RUNDC1	RUNDC1	NA	x		x								x
chr13_453027051	chr13	453027050	453027051	452786487	454032049	AMEXTC_0340000208732_ACBD4	0	ACBD4	ACBD4	GO:0000062;GO:0016021			x
chr13_488379983	chr13	488379982	488379983	487889925	488359020	AMEXTC_0340000042143_ITGA3	20963	ITGA3	ITGA3	NA													x	x
chr13_506165383	chr13	506165382	506165383	506018735	506619065	AMEXTC_0340000221387_ZNF652	0	ZNF652	ZNF652	GO:0000978;GO:0001227;GO:0005654;GO:0006357	x		x								x			x
chr13_576352238	chr13	576352237	576352238	576338354	576514272	AMEXTC_0340000050673_LOC108702515	0	LOC108702515	LOC108702515	NA	x		x						x		x			x
chr13_581676276	chr13	581676275	581676276	581860275	581895295	AMEXTC_0340000052994_PNPO	184000	PNPO	PNPO	GO:0004733;GO:0008615;GO:0010181;GO:0042823		x
chr13_592901577	chr13	592901576	592901577	592009200	592009946	AMEXTC_0340000263590_LOC102367500	891631	LOC102367500	LOC102367500	NA	x		x						x		x			x
chr13_603436867	chr13	603436866	603436867	603284548	603534516	AMEXTC_0340000049400_PLXDC1	0	PLXDC1	PLXDC1	NA	x
chr13_622599639	chr13	622599638	622599639	622464418	622468839	AMEXTC_0340000212242_PIP4K2B	130800	PIP4K2B	PIP4K2B	GO:0005524;GO:0016307	x													x
chr13_645970361	chr13	645970360	645970361	645819260	645998506	AMEXTC_0340000301905_INVS	0	INVS	INVS	NA	x		x						x		x			x
chr13_697415141	chr13	697415140	697415141	696711478	697444452	AMEXTC_0340000171677_phf1	0	phf1	PHF1	GO:0003677;GO:0003682;GO:0005634;GO:0006325;GO:0006355;GO:0006974;GO:0031060;GO:0035064;GO:0046872	x		x								x			x
chr13_708119459	chr13	708119458	708119459	707967474	708160658	AMEXTC_0340000052539_WDR46	0	WDR46	WDR46	GO:0000462;GO:0005730;GO:0032040	x		x											x
chr14_19893477	chr14	19893476	19893477	19016212	20114372	AMEXTC_0340000183662_BRF1	0	BRF1	BRF1	GO:0000126;GO:0000995;GO:0001006;GO:0005634;GO:0006352;GO:0006383;GO:0017025;GO:0046872;GO:0070897;GO:0097550												x
chr14_41829607	chr14	41829606	41829607	41988728	42004287	AMEXTC_0340000136698_ACTR10	159122	ACTR10	ACTR10	GO:0005737;GO:0005856	x		x								x			x
chr14_52630023	chr14	52630022	52630023	52444783	52743478	AMEXTC_0340000006651_NEK9	0	NEK9	NEK9	GO:0004672;GO:0005524	x		x								x			x
chr14_58805511	chr14	58805510	58805511	58238385	58267090	AMEXTC_0340000011607_TGFB3	538421	TGFB3	TGFB3	NA										x		x
chr14_144315871	chr14	144315870	144315871	143801098	144478525	AMEXTC_0340000053290_ACTN2	0	ACTN2	ACTN2	GO:0003779;GO:0005509	x		x								x
chr14_171608715	chr14	171608714	171608715	167894264	168693026	AMEXTC_0340000242720_GOLGA5	2915689	GOLGA5	GOLGA5	GO:0000139;GO:0000301;GO:0007030;GO:0016021;GO:0031985						x
chr14_172697665	chr14	172697664	172697665	167894264	168693026	AMEXTC_0340000242720_GOLGA5	4004639	GOLGA5	GOLGA5	GO:0000139;GO:0000301;GO:0007030;GO:0016021;GO:0031985						x
chr14_192653964	chr14	192653963	192653964	191686674	191950767	AMEXTC_0340000029112_LOC102943359	703197	LOC102943359	LOC102943359	NA										x		x
chr14_349823336	chr14	349823335	349823336	351522402	352845284	AMEXTC_0340000174280_TEDC1	1699067	TEDC1	TEDC1	NA													x
chr14_487473439	chr14	487473438	487473439	487312459	487626292	AMEXTC_0340000185795_MED6	0	MED6	MED6	GO:0003713;GO:0006357;GO:0016592;GO:0070847	x		x								x			x
chr14_577706486	chr14	577706485	577706486	577922875	578114484	AMEXTC_0340000053558_sipa1l1	216390	sipa1l1	SIPA1L1	GO:0005096;GO:0005737;GO:0031532;GO:0048814;GO:0051056;GO:0090630		x
chr14_611963943	chr14	611963942	611963943	612130716	612215425	AMEXTC_0340000183232_PRKD1	166774	PRKD1	PRKD1	GO:0004698;GO:0005524;GO:0005737;GO:0016020;GO:0046872;GO:0089700;GO:0106310;GO:0106311													x
chr14_624428432	chr14	624428431	624428432	624763659	624765405	AMEXTC_0340000019183_putative	335228	putative	PUTATIVE	NA							x						x
